# Supplementary material for: Nitrate as a potential prebiotic for the oral microbiome
Source: Sci Rep. 2020 Jul 30;10:12895. doi: 10.1038/s41598-020-69931-x (PMC7393384; doi:10.1038/s41598-020-69931-x)
Supplement: Supplementary file 2 — Supplementary Information 2. [file 41598_2020_69931_MOESM2_ESM.xlsx]

## Sheet: Genera_C5h
Supplementary Spreadsheet of Rosier B.T.*, Buetas E.*, Moya-Gonzalvez E.M., Artacho A., Mira A. Nitrate as a potential prebiotic for the oral microbiome. Corresponding author: mira_ale@gva.es
Condition: control 5h (genera sorted by median)
Genus	D1_5h_Control_%	D2_5h_Control_%	D3_5h_Control_%	D4_5h_Control_%	D5_5h_Control_%	D6_5h_Control_%	D7_5h_Control_%	D8_5h_Control_%	D9_5h_Control_%	D10_5h_Control_%	D11_5h_Control_%	D12_5h_Control_%	Median	Average	SD	N
Streptococcus	44.9927	51.9632	49.585	26.5432	56.9842	43.1272	51.72	36.991	63.8257	43.1086	56.6338	50.7513	50.1681	48.0188	9.92535	12
Veillonella	23.9054	24.3805	11.4168	30.7407	5.71415	24.1448	6.59637	26.9506	19.2735	19.0156	13.8036	15.2519	19.1445	18.4328	8.00949	12
Neisseria	5.35651	2.51952	13.1115	6.66883	9.0133	4.83925	8.77181	2.97186	3.70159	7.82577	6.56563	7.38002	6.61723	6.56047	2.98329	12
Haemophilus	16.7016	6.26297	12.9711	2.62292	9.3583	10.4827	6.05572	0.993112	2.81364	8.1653	5.71244	5.78463	6.15934	7.32704	4.52145	12
Granulicatella	1.37595	2.86275	1.8129	1.05913	2.06679	5.29726	1.44095	1.2098	1.59166	2.09799	3.52087	4.278	1.93984	2.3845	1.34069	12
Gemella	0.240576	3.41531	2.07566	0.249079	1.78597	0.940867	5.36561	0.514897	2.05763	1.29735	2.31333	4.14037	1.9218	2.03305	1.59641	12
Prevotella	1.87183	0.535586	0.234954	12.6424	0.15886	3.39067	0.490436	15.6079	0.910539	6.73336	2.07527	1.14504	1.50843	3.8164	5.18784	12
Porphyromonas	0.489745	1.41817	3.51319	0.229586	0.961184	1.29059	1.06495	0.209899	0.198512	0.33085	2.24609	1.39831	1.01307	1.11259	0.986671	12
unclassified_Pasteurellaceae	0.646856	0.439407	0.914791	1.7977	4.01643	0.44203	13.9156	0.0604562	0.169983	3.07577	0.762325	0.442215	0.704591	2.22363	3.87985	12
unclassified_Lactobacillales	0.598986	0.773206	0.58669	0.543643	0.529534	1.02075	0.357318	0.444931	0.62763	0.514076	0.525178	0.681646	0.565166	0.600299	0.170215	12
unclassified_Bacteria	0.425918	0.26025	0.549153	0.599957	0.462138	0.411851	0.450734	0.497915	0.198512	0.468921	0.273492	0.430813	0.440774	0.419138	0.119278	12
unclassified_Veillonellaceae	0.451694	0.637423	0.328101	1.58545	0.198976	0.571621	0.138957	0.537313	0.458836	0.363848	0.203529	0.346931	0.407771	0.485223	0.379639	12
Fusobacterium	0.225847	0.147098	0.278052	0.103964	0.402766	0.378122	0.450734	0.0509462	0.354231	1.23309	0.8441	0.364848	0.359539	0.402816	0.33251	12
unclassified_Neisseriaceae	0.274944	0.137668	0.63952	0.279402	0.653091	0.31954	0.379504	0.118875	0.326891	0.5601	0.332552	0.574146	0.329721	0.383019	0.183091	12
unclassified_Firmicutes	0.25776	0.601592	0.139026	0.495993	0.0978835	0.43848	0.100423	0.434741	0.325702	0.251828	0.223519	0.39498	0.291731	0.313494	0.162578	12
Leptotrichia	0.241804	0.107494	0.125123	3.97661	0.240697	0.152669	0.343306	1.18127	0.259135	0.194515	0.269858	0.188939	0.24125	0.606785	1.09913	12
Alloprevotella	0.256533	1.04477	0.0722935	0.140784	0.277604	0.0266283	0.218361	0.131781	0.153341	0.824954	0.315288	2.50344	0.237447	0.497148	0.702595	12
Aggregatibacter	0	0.890129	0.0361468	0.223089	4.64866	0.0568071	0.281417	0.0237749	0.0808311	0.197989	0.289847	0.372177	0.210539	0.591739	1.30045	11
unclassified_Prevotellaceae	0.697181	0.0396032	0.075074	0.398527	0.0738138	0.296462	0.0782363	2.02562	0.0297173	0.475868	0.343455	0.0757384	0.187349	0.384108	0.558835	12
unclassified_Bacilli	0.13379	0.362087	0.194636	0.151614	0.174907	0.173972	0.216026	0.12295	0.222286	0.151097	0.119937	0.311912	0.174439	0.194601	0.0750753	12
Atopobium	0.0417326	0.0113152	0.0139026	0.957332	0.0256744	0.477535	0.0350312	1.10384	0.203267	0.36298	0.132657	0.141704	0.137181	0.292247	0.375714	12
Rothia	0.0466424	0.0961792	0.0194636	0.071475	0.0417208	0.126041	0.141292	0.112082	0.925992	0.320429	0.526086	0.327386	0.119061	0.229566	0.266073	12
Actinomyces	0.0662813	0.0773206	0.0333662	0.775395	0.0160465	0.27871	0.0151802	0.328773	0.221097	0.0460237	0.207163	0.155549	0.116435	0.185075	0.214489	12
unclassified_Porphyromonadaceae	0.0662813	0.0980651	0.230783	0.0173273	0.102697	0.0745593	0.203181	0.0550219	0.058246	0.155439	0.430682	0.460946	0.100381	0.162769	0.146341	12
Megasphaera	0.00245486	0.0056576	0.00139026	2.45181	0.00160465	0.110064	0.0128448	1.8918	0.0630007	0.211883	0.0863181	0.0570074	0.0600041	0.407986	0.834742	12
Morococcus	0	0	0	0	0	0	0.185665	0.105968	0.178304	0.23446	0.192626	0.372992	0.0529841	0.105835	0.125872	6
unclassified_Flavobacteriaceae	0.0515521	0.128239	0.0861961	0.0541477	0.0561626	0.0372797	0.105094	0.0203785	0.0380382	0.0503656	0.0390703	0.0667801	0.0528499	0.0611086	0.0310821	12
unclassified_Proteobacteria	0.0822379	0.028288	0.15988	0.0433182	0.150837	0.0550319	0.107429	0.0108685	0.0142643	0.0694698	0.0318014	0.041534	0.049175	0.0662466	0.0500393	12
Oribacterium	0.0429601	0.0132011	0.0430981	0.567468	0.0401162	0.108289	0.0163479	0.68268	0.156907	0.36819	0.0345272	0.0317613	0.0430291	0.175462	0.233256	12
Abiotrophia	0.00122743	0.0226304	0.165441	0.896686	0.52151	0	0.00116771	0.0169821	0.0594347	0.0260512	0.110851	0.377878	0.0427429	0.183322	0.279643	11
unclassified_Streptococcaceae	0.0466424	0.0697771	0.0417078	0.0736409	0.0433255	0.0390549	0.0280249	0.0258128	0.0285286	0.030393	0.0290756	0.041534	0.0402944	0.0414598	0.0157886	12
Campylobacter	0.0319132	0.00754347	0.0069513	0.0519818	0.00962788	0.20415	0.0221864	0.194954	0.0451703	0.081627	0.0363445	0.0211742	0.0341288	0.0594687	0.0688407	12
Lachnoanaerobaculum	0.0122743	0.00754347	0.0250247	0.7624	0.0192558	0.0248531	0.0700624	0.146046	0.0630007	0.111152	0.028167	0.0333901	0.0307785	0.108597	0.2102	12
unclassified_Carnobacteriaceae	0.0429601	0.0226304	0.0305857	0.0563136	0.0144418	0.127816	0.00934165	0.0319263	0.0130756	0.0390767	0.0190808	0.0244318	0.0275087	0.0359734	0.031975	12
Capnocytophaga	0.0675087	0.0942934	0.00973182	0.0173273	0.0722091	0.0195274	0.138957	0.00883068	0.00594347	0.0208409	0.0318014	0.0317613	0.0263011	0.0432277	0.0414425	12
unclassified_Bacillales	0.00613715	0.0226304	0.0236344	0	0.0304883	0.0106513	0.0502114	0.0101892	0.0416043	0.0191042	0.0236239	0.0610794	0.0231272	0.0249462	0.0183236	11
unclassified_Betaproteobacteria	0.0220938	0.0150869	0.0514396	0.0303227	0.0353022	0.0230779	0.0326958	0.0135857	0.0166417	0.0225777	0.0208981	0.0447916	0.0228278	0.0273761	0.0118703	12
unclassified_Bacteroidetes	0.0122743	0.0301739	0.0264149	0.0216591	0.00802324	0.0177522	0.0163479	0.0353227	0.00118869	0.0251828	0.00545167	0.0285037	0.0197057	0.0190246	0.0106898	12
unclassified_Lachnospiraceae	0.00859201	0.0056576	0.0222442	1.05696	0.0160465	0.0568071	0.0186833	0.0210578	0.0118869	0.00955209	0.0109033	0.0456059	0.0173649	0.107	0.299559	12
Peptostreptococcus	0.0122743	0.00942934	0.0430981	0.00433182	0.0144418	0.00177522	0.0688946	3.04998	0.0166417	0.438528	0.00726889	0.0203598	0.0155418	0.307252	0.872284	12
unclassified_Clostridiales	0.00245486	0.0150869	0.00278052	0.452675	0.00320929	0.00887611	0.0128448	0.296847	0.0118869	0.00868372	0.0254411	0.0154734	0.0123658	0.0713549	0.145706	12
Corynebacterium	0.00122743	0.0207445	0.00834156	0.00433182	0.0160465	0.0106513	0.0291926	0	0.0130756	0.00694698	0.0508823	0.0268749	0.0118635	0.015693	0.0145184	11
Dialister	0	0.0245163	0.00556104	0.0194932	0.00802324	0.0106513	0.019851	0.144687	0.0118869	0.00521023	0.00726889	0.0211742	0.0112691	0.0231936	0.0390018	11
Parvimonas	0	0.00188587	0.0152929	0.023825	0.00802324	0.00532566	0.00233541	0.000679283	0.00832085	0.0121572	0.0218067	0.0211742	0.00817204	0.0100689	0.00867619	11
unclassified_Gammaproteobacteria	0.0147292	0.00188587	0.0111221	0.00433182	0.0160465	0.00355044	0.0116771	0.0040757	0.00237739	0.0104205	0.00545167	0.022803	0.00793607	0.00903926	0.0065329	12
Catonella	0.00245486	0.0113152	0.00417078	0.00216591	0.00320929	0.00532566	0.00233541	0.0679283	0.00950955	0.0260512	0.00908612	0.0138447	0.00720589	0.0131164	0.0185702	12
Eubacterium	0.00490972	0.00942934	0.00278052	0.125623	0.00160465	0.00177522	0.0175156	0.000679283	0.0106982	0.11723	0.00363445	0.00895831	0.00693402	0.0254032	0.045148	12
Treponema	0.00245486	0.113152	0.00973182	0	0.00160465	0.0213027	0.0116771	0.000679283	0.00118869	0.00347349	0.0136292	0.0399052	0.00660265	0.0182332	0.0320505	11
unclassified_Bacteroidales	0	0	0	0	0	0	0.019851	0.0305677	0.0130756	0.0390767	0.0363445	0.078996	0.00653781	0.0181593	0.0245516	6
unclassified_Fusobacteriaceae	0.00859201	0.00377173	0.00834156	0.00433182	0.0144418	0.00532566	0.00467082	0.00135857	0.00713216	0.0182358	0.00181722	0.0105871	0.00622891	0.00738386	0.00505903	12
Tannerella	0	0.0056576	0.00278052	0.00649773	0.00641859	0.00355044	0.00934165	0	0.00950955	0.00347349	0.00545167	0.0097727	0.00555464	0.00520449	0.00338059	10
unclassified_Enterobacteriaceae	0.0196389	0.00188587	0.00556104	0.00433182	0.0609766	0.0426053	0.00116771	0.00135857	0.00832085	0.00781535	0.00363445	0.00162878	0.00494643	0.0132438	0.0191095	12
Filifactor	0.00122743	0.0358315	0.00278052	0	0	0.015977	0.00700624	0	0	0.00781535	0.016355	0.00814392	0.00489338	0.00792808	0.0106093	8
Kingella	0	0.028288	0	0.00433182	0.00481394	0	0.00583853	0.00203785	0.00118869	0.0164991	0.00545167	0.0219886	0.00457288	0.00753651	0.00946599	9
unclassified_Leptotrichiaceae	0.00122743	0.00377173	0.00417078	0.0801386	0.00160465	0.00355044	0	0.0101892	0.00475477	0.0182358	0.00636028	0.00570074	0.00446278	0.011642	0.0221071	11
Pseudomonas	0.00613715	0.00188587	0.00417078	0.00433182	0.0224651	0.0585823	0.00467082	0.000679283	0.00475477	0.00173674	0.00363445	0.00162878	0.0042513	0.00955649	0.0164643	12
unclassified_Actinomycetales	0.00368229	0.00377173	0	0.0108295	0.00320929	0.0142018	0.00116771	0.0122271	0.0106982	0.00260512	0.00545167	0.00325757	0.00372701	0.00592517	0.00475011	11
Eikenella	0	0.0056576	0.00139026	0	0.0128372	0	0.0116771	0.0590976	0.00237739	0	0.00454306	0.0146591	0.00346022	0.00935327	0.0165667	8
unclassified_Micrococcineae	0	0.00377173	0	0.00216591	0.00160465	0.00355044	0.00116771	0.000679283	0.015453	0.00521023	0.00545167	0.00325757	0.00271174	0.00352602	0.00418877	10
unclassified_Burkholderiales	0	0.00754347	0.00278052	0.0541477	0.0208604	0	0.00233541	0.00203785	0.00237739	0.00260512	0.000908612	0.00325757	0.00249125	0.00823784	0.0155239	10
Lautropia	0	0	0	0	0	0	0.0268572	0.00475498	0.0130756	0.00607861	0.00999473	0.0203598	0.00237749	0.00676008	0.00913472	6
Bacteroides	0.00368229	0.00377173	0.00278052	0.00433182	0.00802324	0.00177522	0.00116771	0.000679283	0	0	0.00272584	0	0.00225053	0.00241147	0.00236023	9
Selenomonas	0.00122743	0.00188587	0	0.00433182	0.00160465	0.0124266	0.0105094	0.000679283	0.00237739	0.00260512	0.00181722	0.00732953	0.00213163	0.00389952	0.00403077	11
Saccharibacteria_genera_incertae_sedis	0.00245486	0	0.00139026	0.0151614	0	0	0	0.0366813	0.00475477	0	0.26168	0.00814392	0.00192256	0.0275222	0.0745039	7
Centipeda	0	0	0	0.0779727	0	0.00710089	0.00233541	0.0040757	0.00118869	0.00434186	0	0.00244318	0.00176205	0.0082882	0.0220622	7
Stomatobaculum	0	0	0	0	0	0	0.00350312	0.230956	0.0332834	0.0738116	0.0190808	0.0138447	0.00175156	0.0312067	0.0665914	6
Butyrivibrio	0	0	0	0.0346545	0	0.00177522	0	0.0258128	0.00118869	0.00173674	0.00181722	0.00244318	0.00146272	0.0057857	0.0116088	7
Peptostreptococcaceae_incertae_sedis	0	0.00188587	0	0	0.00481394	0.00177522	0.0128448	0.000679283	0	0.00521023	0	0.00814392	0.00122725	0.0029461	0.00409708	7
Lactovum	0.00245486	0.0150869	0	0	0.00320929	0	0	0.000679283	0.00118869	0.00694698	0.000908612	0.0260605	0.00104865	0.00471127	0.008021	8
Serratia	0.00245486	0	0.00556104	0	0.0128372	0.0213027	0.00116771	0.000679283	0	0.000868372	0.00272584	0	0.00101804	0.00396641	0.00658351	8
Solobacterium	0	0	0	0.00216591	0	0	0.00116771	0.0332849	0.00118869	0.00521023	0.0127206	0.000814392	0.000991049	0.0047127	0.00971624	7
Streptobacillus	0	0	0.00278052	0	0.0192558	0.00710089	0	0	0	0.0225777	0.00545167	0.00162878	0.000814392	0.00489961	0.00787972	6
unclassified_Pseudomonadaceae	0	0	0	0	0.00481394	0.00177522	0.00116771	0.000679283	0.00475477	0	0.000908612	0.00244318	0.000793948	0.00137856	0.00177733	7
Simonsiella	0	0	0.00139026	0	0.580882	0	0	0	0.00237739	0.00173674	0.00454306	0.0105871	0.00069513	0.0501264	0.167173	6
Rhodanobacter	0	0.00377173	0.00139026	0.00433182	0.00481394	0.00177522	0	0	0	0	0.000908612	0	0.000454306	0.00141597	0.00185901	6
Shuttleworthia	0	0	0.00139026	0	0.00160465	0	0	0	0.00237739	0.000868372	0.000908612	0.00162878	0.000434186	0.000731505	0.000851259	6
unclassified_Comamonadaceae	0	0	0	0	0	0	0.00700624	0.00611355	0.0202078	0.000868372	0.00545167	0.00407196	0.000434186	0.0036433	0.00589753	6
unclassified_Clostridia	0	0	0	0.0151614	0	0.00355044	0.00116771	0.00543427	0	0	0.000908612	0.000814392	0.000407196	0.00225306	0.00441012	6
unclassified_Enterococcaceae	0	0	0.00417078	0	0	0.00177522	0.00116771	0.000679283	0	0.000868372	0	0.000814392	0.000339642	0.000789646	0.00121755	6
Acidovorax	0.00122743	0	0	0	0	0	0	0.00135857	0	0	0.000908612	0	0	0.000291217	0.000535993	3
Acinetobacter	0	0	0	0	0	0	0	0	0	0.000868372	0	0	0	7.23643e-05	0.000250677	1
Actinobacillus	0	0	0	0	0	0.00177522	0	0	0	0	0	0	0	0.000147935	0.000512462	1
Akkermansia	0	0	0	0	0	0.00355044	0	0	0	0	0.00272584	0	0	0.000523023	0.00123411	2
Alcanivorax	0	0	0	0	0	0	0.00116771	0	0	0	0	0	0	9.73088e-05	0.000337088	1
Algoriphagus	0	0	0	0	0	0	0	0	0	0	0	0	0	0	0	0
Alicycliphilus	0	0	0	0	0	0	0.00116771	0	0	0	0	0	0	9.73088e-05	0.000337088	1
Alistipes	0.00122743	0	0.00278052	0	0	0.00177522	0	0	0	0	0	0	0	0.000481931	0.000934306	3
Alkanindiges	0	0	0	0	0	0	0	0	0	0	0	0	0	0	0	0
Alloscardovia	0	0	0	0.00216591	0	0	0	0	0	0	0	0	0	0.000180492	0.000625244	1
Anaerobaculum	0	0	0	0	0	0	0	0	0	0	0.000908612	0	0	7.57177e-05	0.000262294	1
Anaeroglobus	0	0	0	0	0	0	0	0	0.00118869	0.000868372	0.00272584	0.00162878	0	0.000534307	0.000895665	4
Anaerostipes	0	0	0	0	0	0	0	0	0	0	0	0	0	0	0	0
Anaerovorax	0	0	0.00556104	0	0.00481394	0	0	0	0	0.00260512	0.000908612	0.000814392	0	0.00122526	0.00200815	5
Arcobacter	0	0	0	0	0	0	0	0	0	0	0	0	0	0	0	0
Bacillus	0	0	0	0	0	0	0	0	0	0	0	0	0	0	0	0
Barnesiella	0.00122743	0	0.00139026	0.00216591	0.00320929	0	0	0	0	0	0	0	0	0.000666074	0.00109155	4
Basfia	0	0	0	0	0	0	0.00116771	0	0	0	0	0	0	9.73088e-05	0.000337088	1
Bergeriella	0	0	0	0	0	0	0	0	0	0	0.000908612	0	0	7.57177e-05	0.000262294	1
Bifidobacterium	0	0	0	0	0	0	0	0	0	0	0.000908612	0	0	7.57177e-05	0.000262294	1
Blautia	0	0	0	0	0	0.00177522	0	0	0	0	0	0	0	0.000147935	0.000512462	1
Bradyrhizobium	0	0	0	0	0	0.00177522	0	0	0	0.000868372	0	0	0	0.000220299	0.000549636	2
Brevibacillus	0	0	0	0	0	0	0	0	0	0	0	0	0	0	0	0
Brevundimonas	0.00122743	0	0	0	0	0	0	0	0	0	0	0	0	0.000102286	0.000354329	1
Butyricicoccus	0	0	0	0	0	0	0	0	0	0	0	0	0	0	0	0
Cardiobacterium	0	0	0	0	0.00481394	0	0	0	0	0	0	0	0	0.000401162	0.00138967	1
Castellaniella	0	0	0	0	0	0	0	0.000679283	0	0	0	0	0	5.66069e-05	0.000196092	1
Chlorophyta	0	0	0	0	0	0	0	0	0	0	0	0	0	0	0	0
Chryseobacterium	0	0	0	0	0	0	0	0	0	0	0	0	0	0	0	0
Cloacibacterium	0	0	0	0	0	0	0	0.000679283	0.00118869	0	0	0.000814392	0	0.000223531	0.000419747	3
Clostridium IV	0	0	0	0	0	0	0	0	0	0	0	0	0	0	0	0
Clostridium sensu stricto	0	0	0	0	0	0	0	0	0	0	0	0	0	0	0	0
Clostridium XI	0.00122743	0	0.00139026	0	0	0.00177522	0	0	0	0	0	0	0	0.000366076	0.000673031	3
Clostridium XIX	0	0	0	0	0	0	0	0	0	0	0	0	0	0	0	0
Clostridium XlVa	0	0	0.00139026	0	0	0	0	0	0	0	0	0	0	0.000115855	0.000401333	1
Clostridium XVIII	0	0	0	0	0	0	0	0	0	0	0	0	0	0	0	0
Collinsella	0	0	0	0	0	0	0	0	0	0	0	0	0	0	0	0
Comamonas	0	0	0	0	0	0	0.00233541	0	0	0	0	0	0	0.000194618	0.000674175	1
Conchiformibius	0	0	0	0	0	0	0	0	0	0	0	0	0	0	0	0
Coprococcus	0	0	0	0	0	0	0	0	0	0	0	0	0	0	0	0
Cricetibacter	0	0	0	0	0	0	0.00116771	0	0	0	0	0	0	9.73088e-05	0.000337088	1
Cryptobacterium	0	0	0	0	0	0	0	0	0	0	0	0	0	0	0	0
Desulfitobacterium	0	0	0	0	0	0	0	0	0	0	0	0	0	0	0	0
Desulfobulbus	0	0	0	0	0	0	0	0	0	0	0	0	0	0	0	0
Diaphorobacter	0	0	0	0	0	0	0.00116771	0.000679283	0.00118869	0.00173674	0	0.000814392	0	0.000465568	0.00062642	5
Dokdonella	0	0.00188587	0	0	0	0	0	0	0	0	0	0	0	0.000157156	0.000544403	1
Dorea	0	0	0	0	0	0	0	0	0	0	0	0	0	0	0	0
Dysgonomonas	0	0	0	0	0	0	0.00116771	0	0.00118869	0	0	0	0	0.000196367	0.000458635	2
Enhydrobacter	0	0	0	0	0	0	0	0	0	0	0	0	0	0	0	0
Enterobacter	0.00122743	0	0	0	0.0256744	0	0	0	0	0	0	0	0	0.00224182	0.00738777	2
Enterococcus	0	0	0	0	0.00160465	0	0	0	0	0	0	0	0	0.000133721	0.000463222	1
Enterorhabdus	0	0	0	0	0	0.00177522	0	0	0	0	0	0	0	0.000147935	0.000512462	1
Epilithonimonas	0	0	0	0	0	0	0	0	0	0	0	0	0	0	0	0
Erysipelotrichaceae_incertae_sedis	0	0	0	0	0	0.00355044	0	0	0	0	0	0	0	0.00029587	0.00102492	1
Escherichia/Shigella	0	0	0	0	0	0.00177522	0	0	0	0	0.000908612	0	0	0.000223653	0.000554054	2
Faecalibacterium	0.00122743	0	0	0	0	0.00177522	0	0	0	0	0	0	0	0.000250221	0.000595946	2
Flavihumibacter	0	0	0	0	0	0	0	0.000679283	0	0	0	0	0	5.66069e-05	0.000196092	1
Flavobacterium	0	0	0	0	0	0	0	0	0.00356608	0	0	0	0	0.000297173	0.00102944	1
Flavonifractor	0	0	0	0	0	0	0	0	0	0	0	0	0	0	0	0
Fretibacterium	0	0	0	0	0	0	0.00233541	0	0	0.000868372	0.00181722	0.00244318	0	0.000622015	0.000992554	4
Gemmiger	0	0	0	0	0	0	0	0	0	0	0	0	0	0	0	0
Gp3	0	0	0.00139026	0	0	0	0	0	0	0	0	0	0	0.000115855	0.000401333	1
Hallella	0.00245486	0	0.00139026	0.0151614	0	0.00532566	0	0	0	0	0	0	0	0.00202768	0.00444001	4
Howardella	0	0	0	0	0	0	0.00116771	0.0163028	0	0	0.00545167	0	0	0.00191018	0.00479659	3
Hyphomicrobium	0.00122743	0	0	0	0	0	0	0	0	0	0	0	0	0.000102286	0.000354329	1
Janthinobacterium	0	0	0	0	0	0	0	0	0	0	0	0	0	0	0	0
Johnsonella	0	0	0	0	0	0	0.00233541	0	0	0	0	0	0	0.000194618	0.000674175	1
Klebsiella	0	0	0	0	0.00160465	0	0	0	0	0	0	0	0	0.000133721	0.000463222	1
Lachnospiracea_incertae_sedis	0	0	0	0	0	0	0	0	0	0	0	0	0	0	0	0
Lactobacillus	0	0.00188587	0.00278052	0	0	0.0301788	0	0	0	0	0.00272584	0	0	0.00313092	0.00859093	4
Lactococcus	0	0	0	0	0	0	0	0	0	0.000868372	0	0	0	7.23643e-05	0.000250677	1
Legionella	0	0	0	0	0	0	0	0	0	0	0	0	0	0	0	0
Macellibacteroides	0	0	0	0	0	0	0	0	0	0	0	0	0	0	0	0
Mannheimia	0.00122743	0	0	0	0.00320929	0	0.00116771	0	0	0	0	0	0	0.000467036	0.000979435	3
Massilia	0	0	0	0	0	0.00177522	0	0	0	0	0	0	0	0.000147935	0.000512462	1
Mesocricetibacter	0	0	0	0	0	0	0	0	0	0	0	0	0	0	0	0
Mesorhizobium	0	0	0	0	0.00160465	0	0	0	0	0	0	0	0	0.000133721	0.000463222	1
Methylocystis	0	0.00188587	0.00139026	0	0	0	0	0	0	0	0	0	0	0.000273011	0.000646311	2
Methylomonas	0	0.0056576	0.00139026	0	0	0	0	0	0	0	0	0	0	0.000587322	0.00164598	2
Methylophilus	0.00122743	0	0	0	0	0	0	0	0	0	0	0	0	0.000102286	0.000354329	1
Methylosarcina	0.00122743	0	0	0	0	0	0	0	0	0	0	0	0	0.000102286	0.000354329	1
Micrococcaceae	0	0	0	0	0	0	0	0	0	0	0	0.327386	0	0.0272821	0.0945081	1
Mobiluncus	0	0	0	0.00216591	0	0	0	0	0	0	0	0	0	0.000180492	0.000625244	1
Mogibacterium	0	0	0	0.00433182	0	0	0.00350312	0.040757	0.00118869	0.00173674	0	0	0	0.00429311	0.0115814	5
Moraxella	0	0	0.0653422	0	0	0	0	0	0	0.00260512	0	0	0	0.00566228	0.0188092	2
Moryella	0	0	0	0.00216591	0	0	0	0	0	0	0	0	0	0.000180492	0.000625244	1
Mucispirillum	0.00122743	0	0	0	0	0	0	0	0	0	0	0	0	0.000102286	0.000354329	1
Mycoplasma	0	0.00377173	0	0	0	0	0	0	0.00118869	0.00173674	0.0109033	0.00895831	0	0.00221324	0.00380202	5
Odoribacter	0	0.00188587	0.00139026	0.00216591	0.00160465	0	0	0	0	0	0.000908612	0	0	0.000662941	0.000869015	5
Opitutus	0	0	0.00139026	0	0	0	0	0	0	0	0	0	0	0.000115855	0.000401333	1
Oscillibacter	0.00245486	0.00188587	0.00278052	0	0.00160465	0.00177522	0	0	0	0	0	0	0	0.000875093	0.00112213	5
Parabacteroides	0	0.00188587	0	0	0	0.00355044	0	0	0	0	0	0	0	0.000453026	0.00111597	2
Parasutterella	0	0	0	0	0	0	0	0	0	0	0.000908612	0	0	7.57177e-05	0.000262294	1
Pasteurella	0	0	0	0	0.00320929	0	0	0	0	0	0	0	0	0.000267441	0.000926443	1
Pelomonas	0.00122743	0	0	0	0	0	0	0	0	0	0	0	0	0.000102286	0.000354329	1
Peptococcus	0	0.00377173	0	0	0	0	0.00233541	0	0.00118869	0	0	0	0	0.000607987	0.00123057	3
Peptoniphilus	0	0	0	0	0	0	0	0	0	0	0	0	0	0	0	0
Pilibacter	0	0	0	0	0.00160465	0	0	0	0	0	0.000908612	0	0	0.000209438	0.000511157	2
Planobacterium	0.00368229	0	0.00556104	0	0.00481394	0	0	0	0	0	0	0	0	0.00117144	0.00215725	3
Propionibacterium	0	0	0	0	0.00160465	0	0	0	0	0	0	0	0	0.000133721	0.000463222	1
Prosthecobacter	0.00245486	0	0.00139026	0	0	0	0	0	0	0	0	0	0	0.000320427	0.000782019	2
Proteiniphilum	0	0	0	0	0	0	0	0	0	0	0	0	0	0	0	0
Pseudoflavonifractor	0	0	0.00139026	0	0	0	0	0	0	0	0	0	0	0.000115855	0.000401333	1
Pyramidobacter	0	0	0	0	0	0	0	0	0	0	0.00181722	0	0	0.000151435	0.000524587	1
Rahnella	0	0	0	0	0	0	0	0	0	0	0	0	0	0	0	0
Ralstonia	0	0	0	0	0	0	0.00116771	0	0	0	0	0	0	9.73088e-05	0.000337088	1
Rhodoferax	0	0	0	0.00216591	0	0	0	0	0	0	0	0	0	0.000180492	0.000625244	1
Roseburia	0	0	0	0	0	0	0	0	0	0	0	0	0	0	0	0
Rufibacter	0	0	0	0	0	0	0.00116771	0	0	0	0	0	0	9.73088e-05	0.000337088	1
Ruminococcus	0.00368229	0	0	0	0	0.00177522	0	0	0	0	0	0	0	0.000454793	0.00113733	2
Ruminococcus2	0	0	0	0	0	0	0	0	0	0	0	0	0	0	0	0
Salinibacter	0	0	0	0	0	0	0	0	0	0	0	0	0	0	0	0
Scardovia	0	0	0	0	0	0	0	0	0	0	0	0	0	0	0	0
Schwartzia	0	0	0	0	0	0	0.00350312	0	0	0	0.00181722	0	0	0.000443362	0.00109608	2
Sedimentibacter	0	0	0	0	0	0	0	0	0	0	0	0	0	0	0	0
Shinella	0	0	0	0	0	0	0	0	0	0	0.000908612	0	0	7.57177e-05	0.000262294	1
Sneathia	0	0	0	0	0	0	0	0	0	0	0	0	0	0	0	0
Soehngenia	0	0	0	0	0	0	0	0	0	0	0	0	0	0	0	0
Soonwooa	0	0	0	0	0.00160465	0.00177522	0	0	0.00356608	0	0	0.00244318	0	0.000782427	0.00124558	4
Sphaerobacter	0.00122743	0	0	0	0	0	0	0	0	0	0	0	0	0.000102286	0.000354329	1
Sphingobium	0	0	0	0	0	0	0	0	0	0	0	0	0	0	0	0
Sphingomonas	0	0	0	0	0	0.00177522	0	0	0	0	0	0	0	0.000147935	0.000512462	1
Sphingopyxis	0	0	0	0	0	0	0	0	0	0	0	0.000814392	0	6.7866e-05	0.000235095	1
SR1_genera_incertae_sedis	0	0	0	0	0	0	0	0	0	0	0.00181722	0	0	0.000151435	0.000524587	1
Staphylococcus	0.00859201	0	0	0	0.00320929	0	0.00233541	0	0.00118869	0.000868372	0	0	0	0.00134948	0.00252065	5
Streptophyta	0	0	0	0	0	0.00177522	0.00350312	0	0	0	0.000908612	0	0	0.000515579	0.00108958	3
Subdivision3_genera_incertae_sedis	0	0	0	0	0	0	0	0	0	0	0.000908612	0	0	7.57177e-05	0.000262294	1
Succiniclasticum	0	0	0	0	0	0	0	0	0	0	0	0	0	0	0	0
Succinivibrio	0	0	0	0	0	0	0	0	0.00118869	0	0	0	0	9.90578e-05	0.000343146	1
Taibaiella	0	0	0	0	0	0	0	0	0	0	0.00181722	0	0	0.000151435	0.000524587	1
Taonella	0	0	0	0	0	0	0	0	0	0	0	0.000814392	0	6.7866e-05	0.000235095	1
Tepidiphilus	0	0	0	0	0	0	0	0	0	0	0.000908612	0.000814392	0	0.000143584	0.00033594	2
Terrimonas	0	0.00377173	0.00278052	0	0	0	0	0	0	0	0	0	0	0.000546021	0.00129262	2
Thauera	0	0	0	0	0	0	0	0	0.00118869	0.00173674	0	0	0	0.000243786	0.000581228	2
Thermomonas	0	0	0	0	0	0	0	0	0	0	0	0	0	0	0	0
Thiobacillus	0	0	0	0	0	0	0.00116771	0	0	0	0	0.000814392	0	0.000165175	0.000393051	2
Tissierella	0	0	0	0	0	0	0	0	0	0	0	0	0	0	0	0
unclassified_Actinobacteridae	0	0	0	0	0	0	0	0	0	0	0.000908612	0	0	7.57177e-05	0.000262294	1
unclassified_Actinomycetaceae	0	0	0	0	0	0	0	0	0	0	0	0	0	0	0	0
unclassified_Aerococcaceae	0	0	0	0	0.00160465	0	0	0	0	0	0	0	0	0.000133721	0.000463222	1
unclassified_Alphaproteobacteria	0	0.00377173	0	0.00216591	0.00160465	0	0	0	0	0	0	0	0	0.000628524	0.00123404	3
unclassified_Anaerolineaceae	0	0	0	0	0	0	0	0	0	0	0	0	0	0	0	0
unclassified_Bacillaceae 1	0	0	0.00139026	0	0	0	0	0	0	0	0	0	0	0.000115855	0.000401333	1
unclassified_Bradyrhizobiaceae	0	0	0	0	0	0	0	0	0	0	0	0	0	0	0	0
unclassified_Campylobacterales	0.00245486	0	0	0.00216591	0	0.00710089	0	0.00271713	0	0.00173674	0	0	0	0.00134796	0.00212635	5
unclassified_Chitinophagaceae	0.00122743	0.00377173	0	0	0	0.00177522	0	0	0	0	0	0.000814392	0	0.000632398	0.0011579	4
unclassified_Chromatiales	0	0	0	0	0	0	0	0	0	0	0	0	0	0	0	0
unclassified_Clostridiaceae 1	0	0	0	0	0	0	0	0	0	0	0.000908612	0	0	7.57177e-05	0.000262294	1
unclassified_Clostridiales_Incertae Sedis XI	0	0	0	0	0	0	0	0	0	0	0	0.00162878	0	0.000135732	0.000470189	1
unclassified_Clostridiales_Incertae Sedis XIII	0	0	0	0	0	0	0	0	0	0	0	0	0	0	0	0
unclassified_Coriobacteriaceae	0	0	0	0	0	0	0	0	0	0	0	0	0	0	0	0
unclassified_Corynebacteriaceae	0	0	0	0	0	0	0.00116771	0	0	0	0.000908612	0	0	0.000173026	0.000407861	2
unclassified_Corynebacterineae	0	0	0	0	0	0	0	0	0	0	0	0.000814392	0	6.7866e-05	0.000235095	1
unclassified_Cytophagales	0	0	0	0	0	0	0	0	0	0	0	0	0	0	0	0
unclassified_Deltaproteobacteria	0	0.00188587	0.00139026	0	0	0	0	0	0	0	0	0	0	0.000273011	0.000646311	2
unclassified_Desulfovibrionales	0.00122743	0	0	0	0	0	0	0	0	0	0	0	0	0.000102286	0.000354329	1
unclassified_Epsilonproteobacteria	0.00122743	0	0	0	0	0.00355044	0	0	0	0	0	0	0	0.000398156	0.00105356	2
unclassified_Erysipelotrichaceae	0	0	0	0	0	0	0	0	0	0	0	0	0	0	0	0
unclassified_Erythrobacteraceae	0	0	0	0	0	0	0	0	0	0	0	0	0	0	0	0
unclassified_Flavobacteriales	0	0	0	0	0	0	0	0	0	0	0	0	0	0	0	0
unclassified_Fusobacteriales	0.00122743	0	0.00139026	0.00649773	0	0	0	0	0	0.000868372	0.00272584	0	0	0.00105914	0.00191603	5
unclassified_Hydrogenophilaceae	0	0	0	0	0	0	0	0	0.00118869	0	0	0	0	9.90578e-05	0.000343146	1
unclassified_Lactobacillaceae	0	0	0	0	0.00160465	0	0	0	0	0	0	0	0	0.000133721	0.000463222	1
unclassified_Methylococcaceae	0	0.00188587	0	0	0	0	0	0	0	0	0	0	0	0.000157156	0.000544403	1
unclassified_Micrococcaceae	0	0	0	0	0	0	0	0	0	0	0	0	0	0	0	0
unclassified_Moraxellaceae	0	0	0.00973182	0	0	0	0	0	0	0	0	0	0	0.000810985	0.00280933	1
unclassified_Nannocystineae	0	0	0	0	0	0	0	0	0	0	0	0	0	0	0	0
unclassified_Peptostreptococcaceae	0	0	0	0	0	0	0	0.00203785	0	0.000868372	0.000908612	0	0	0.000317903	0.000641003	3
unclassified_Planctomycetaceae	0.00122743	0	0	0	0	0	0	0	0	0	0	0	0	0.000102286	0.000354329	1
unclassified_Polyangiaceae	0.00122743	0	0	0	0	0.00177522	0	0	0	0	0	0	0	0.000250221	0.000595946	2
unclassified_Propionibacteriaceae	0	0.00188587	0	0	0	0	0.00116771	0	0	0	0	0	0	0.000254464	0.000613708	2
unclassified_Pseudomonadales	0	0	0	0	0	0	0	0	0.00118869	0.000868372	0	0	0	0.000171422	0.000406139	2
unclassified_Rhizobiaceae	0	0	0	0	0	0	0	0	0	0	0.000908612	0	0	7.57177e-05	0.000262294	1
unclassified_Rhodobacteraceae	0.00122743	0	0	0	0	0	0	0	0	0	0	0	0	0.000102286	0.000354329	1
unclassified_Rhodocyclaceae	0	0	0	0	0	0	0	0	0	0	0	0	0	0	0	0
unclassified_Rhodospirillales	0	0	0	0	0	0	0	0	0	0	0	0	0	0	0	0
unclassified_Root	0	0	0	0.00433182	0.00160465	0	0	0	0	0.000868372	0.00181722	0	0	0.000718505	0.00132119	4
unclassified_Ruminococcaceae	0.00122743	0.00188587	0.00278052	0	0.00160465	0.00710089	0	0	0	0	0	0	0	0.00121661	0.00208959	5
unclassified_Selenomonadales	0.00122743	0	0	0	0	0	0	0	0	0	0	0	0	0.000102286	0.000354329	1
unclassified_Sphingobacteriaceae	0	0	0	0	0	0	0	0	0	0	0.000908612	0	0	7.57177e-05	0.000262294	1
unclassified_Sphingobacteriales	0	0	0	0	0	0	0	0	0	0	0	0	0	0	0	0
unclassified_Spirochaetaceae	0	0	0	0	0	0	0	0	0	0	0.000908612	0	0	7.57177e-05	0.000262294	1
unclassified_Xanthomonadaceae	0	0	0.00139026	0	0	0	0	0	0	0	0	0	0	0.000115855	0.000401333	1
Vagococcus	0	0	0	0	0	0	0	0	0	0	0	0	0	0	0	0
Weissella	0	0	0	0	0	0	0	0	0	0	0	0	0	0	0	0
WPS-1_genera_incertae_sedis	0	0	0	0	0	0	0	0	0	0	0	0	0	0	0	0
Xenophilus	0	0	0	0	0	0	0	0.000679283	0	0	0	0	0	5.66069e-05	0.000196092	1
Zoogloea	0	0	0	0	0	0	0.00116771	0	0	0	0	0	0	9.73088e-05	0.000337088	1

## Sheet: Genera_C9h
Supplementary Spreadsheet of Rosier B.T.*, Buetas E.*, Moya-Gonzalvez E.M., Artacho A., Mira A. Nitrate as a potential prebiotic for the oral microbiome. Corresponding author: mira_ale@gva.es
Condition: control 9h (genera sorted by median)
Genus	D1_9h_Control_%	D2_9h_Control_%	D3_9h_Control_%	D4_9h_Control_%	D5_9h_Control_%	D6_9h_Control_%	D7_9h_Control_%	D8_9h_Control_%	D9_9h_Control_%	D10_9h_Control_%	D11_9h_Control_%	D12_9h_Control_%	Median	Average	SD	N
Streptococcus	46.5469	41.1308	39.6687	29.8866	34.0347	38.2127	37.0719	31.1341	47.0751	30.1347	44.4524	42.3523	38.9407	38.4751	6.1594	12
Veillonella	28.5487	34.8972	25.7218	29.151	30.4696	30.8889	23.4232	26.1052	29.6072	20.8208	26.5005	30.4034	28.8498	28.0448	3.75978	12
Haemophilus	12.2497	7.56579	12.575	12.3433	11.0697	9.59112	6.21559	1.18797	9.75195	7.89997	6.21061	3.74629	8.74554	8.36725	3.59725	12
Neisseria	3.93227	1.3528	7.83943	13.2478	7.8233	6.23281	6.62071	4.28849	2.57586	7.02789	2.12123	6.29814	6.26547	5.78006	3.24477	12
Porphyromonas	0.499408	1.88528	5.14304	1.01712	2.52457	1.6488	2.55383	0.235684	1.13319	0.70856	3.2226	1.98701	1.76704	1.87992	1.37076	12
Granulicatella	1.41424	2.64803	1.11734	1.69649	1.22485	1.62793	1.81073	0.877444	1.7312	1.74415	3.51285	2.74609	1.71385	1.84595	0.760849	12
Prevotella	1.91964	0.431743	0.474868	1.14911	0.942636	0.93919	1.05421	17.2607	0.737621	10.8625	2.88463	1.79947	1.10166	3.37135	5.22175	12
unclassified_Pasteurellaceae	0.469413	0.501645	1.16006	4.92061	1.1711	1.10236	11.0054	0.0987324	0.595681	3.84418	1.06956	0.290237	1.08596	2.18575	3.14464	12
Gemella	0.0794853	2.95025	1.17156	0.461974	0.616265	0.502799	3.59909	0.283458	1.49618	0.910548	1.37174	2.12989	1.04105	1.29777	1.09702	12
Fusobacterium	0.209961	0.335115	0.931662	0.229046	3.48833	3.31468	0.73638	0.0828078	0.6492	2.83104	1.04173	0.243352	0.69279	1.17444	1.27245	12
unclassified_Lactobacillales	0.638882	0.89227	0.4913	0.586203	0.531792	0.6451	0.461077	0.345563	0.672468	0.487336	0.880698	0.74122	0.612542	0.614492	0.166193	12
unclassified_Veillonellaceae	0.619385	1.01768	0.511017	0.479444	0.568269	0.535054	0.35588	0.640168	0.588701	0.408785	0.568577	0.520194	0.551661	0.567763	0.163844	12
unclassified_Bacteria	0.373431	0.326891	0.515947	0.54544	0.55675	0.455365	0.43198	0.504809	0.283879	0.639628	0.333989	0.317028	0.443672	0.440428	0.113948	12
unclassified_Neisseriaceae	0.155971	0.0884046	0.451864	0.661905	0.522193	0.442083	0.35588	0.160838	0.251303	0.532222	0.174947	0.442053	0.398966	0.353305	0.183308	12
unclassified_Firmicutes	0.277449	0.731908	0.254687	0.295043	0.247658	0.356702	0.337974	0.437926	0.400223	0.394357	0.497008	0.584939	0.37553	0.401323	0.14501	12
Leptotrichia	0.262451	0.0555099	0.124879	0.18246	0.284135	0.256143	0.290971	1.00962	0.100056	0.285348	0.371762	0.185305	0.259297	0.284053	0.246231	12
unclassified_Porphyromonadaceae	0.043492	0.15625	0.299052	0.0698785	0.180464	0.0872782	0.599848	0.0700682	0.356013	0.286951	0.882686	0.73229	0.233707	0.313689	0.2811	12
Alloprevotella	0.21596	1.40214	0.0953023	0.00582321	0.316772	0.227682	0.425265	0.0573285	0.190804	1.53415	0.236576	1.40877	0.232129	0.509714	0.577689	12
unclassified_Bacilli	0.146973	0.378289	0.174173	0.135875	0.193903	0.178351	0.2283	0.108287	0.321109	0.16672	0.206755	0.31033	0.186127	0.212422	0.0827031	12
unclassified_Prevotellaceae	0.625384	0.0657895	0.101875	0.161109	0.174704	0.201119	0.188012	2.33614	0.0628258	0.747034	0.574541	0.102699	0.181358	0.445102	0.641084	12
Aggregatibacter	0.00149972	0.446135	0.0525806	0.757017	1.22101	0.899345	0.118627	0.00636983	0.169862	0.160308	0.0656051	0.196468	0.165085	0.341236	0.403263	12
Atopobium	0.0824847	0.00411184	0.011502	0.0757017	0.0479957	0.0588179	0.109674	1.04624	0.127978	0.452068	0.357846	0.142886	0.0960792	0.209776	0.296379	12
Oribacterium	0.0479911	0.00205592	0.0312197	0.0310571	0.199662	0.161275	0.0828148	0.856742	0.10471	0.516191	0.137174	0.0290237	0.0937622	0.183326	0.253119	12
Lachnoanaerobaculum	0.00899834	0	0.0838003	0.0465857	0.161266	0.125225	0.129818	0.171985	0.039557	0.197179	0.0894614	0.0669777	0.0866309	0.0934044	0.0644093	11
Rothia	0.0374931	0.0246711	0.0131451	0.0368803	0.0249578	0.0474338	0.116388	0.113065	0.316456	0.243668	0.369774	0.196468	0.0802492	0.128367	0.124267	12
Peptostreptococcus	0.00749861	0.00616776	0.133095	0.0427035	0.10751	0.130917	0.821433	5.37614	0.0279226	3.83136	0.0119282	0.0245585	0.0751069	0.876769	1.78586	12
Actinomyces	0.0749861	0.0493421	0.0591531	0.0465857	0.0249578	0.0853809	0.0335736	0.371043	0.0651526	0.0641231	0.123258	0.258981	0.0646379	0.104711	0.104223	12
unclassified_Proteobacteria	0.0569895	0.0123355	0.111734	0.196048	0.11711	0.0607153	0.0828148	0.0111472	0.0349032	0.0737416	0.0218684	0.0223259	0.0588524	0.066811	0.0545818	12
Morococcus	0	0	0	0	0	0	0.167868	0.10988	0.144267	0.288554	0.107354	0.328191	0.0536769	0.0955094	0.11836	6
unclassified_Flavobacteriaceae	0.0719867	0.0534539	0.0394354	0.0698785	0.0422362	0.0265629	0.0649089	0.0127397	0.0465376	0.0561077	0.0318085	0.0290237	0.0443869	0.04539	0.0185558	12
unclassified_Streptococcaceae	0.0374931	0.0555099	0.05751	0.0388214	0.0575948	0.0341524	0.0313353	0.020702	0.0325763	0.0320616	0.0318085	0.0446518	0.0358227	0.0395181	0.0118712	12
unclassified_Carnobacteriaceae	0.0419922	0.0431743	0.0246471	0.0601731	0.0364767	0.0455365	0.0179059	0.0222944	0.0279226	0.0320616	0.059641	0.0156281	0.0342691	0.0356211	0.0149544	12
Capnocytophaga	0.0749861	0.0904605	0.00821571	0.0737606	0.0345569	0.0417418	0.0537177	0.00636983	0.0232688	0.00801539	0.0258444	0.0133955	0.0302007	0.0378611	0.0292767	12
Megasphaera	0	0.00205592	0.00164314	0.0310571	0	0.0132815	0.03805	2.34569	0.00930752	0.339853	0.397606	0.198701	0.0221693	0.281437	0.665209	10
unclassified_Betaproteobacteria	0.0164969	0.0123355	0.0295766	0.0640553	0.0287974	0.0265629	0.0156677	0.017517	0.00232688	0.0304585	0.00198803	0.0267911	0.02204	0.0227145	0.0163841	12
Campylobacter	0.0209961	0.0123355	0.00985885	0.0174696	0.00191983	0.0265629	0.0111912	0.224537	0.0465376	0.081757	0.0556649	0.0200933	0.0205447	0.044077	0.0612636	12
unclassified_Bacteroidales	0	0	0	0	0	0	0.0537177	0.0366265	0.0325763	0.0705354	0.0735572	0.0647451	0.0162882	0.0276465	0.0311801	6
unclassified_Bacteroidetes	0.0119978	0.0390625	0.0295766	0.0135875	0.011519	0.00948677	0.0179059	0.0366265	0.00465376	0.04168	0.0258444	0.00893037	0.0157467	0.0209059	0.013059	12
Dialister	0.00149972	0.00205592	0.00328628	0.00776428	0.0211181	0.0246656	0.00671471	0.904516	0	0.0368708	0.202779	0.0446518	0.0144412	0.10466	0.258026	11
unclassified_Lachnospiraceae	0.00299945	0.00411184	0.0838003	0.0640553	0.195822	0.121431	0.00895295	0.0111472	0	0.0272523	0.0119282	0.0156281	0.0137782	0.0455941	0.0607761	11
Parvimonas	0	0.00205592	0.0180746	0.0135875	0.0326371	0.0417418	0.0134294	0.00318492	0.00465376	0.00641231	0.0198803	0.0446518	0.0135085	0.0166924	0.0154382	11
Abiotrophia	0	0.00205592	0.119949	0.877363	0.0191983	0.0151788	0.0156677	0	0.0116344	0	0.00198803	0.36168	0.0134066	0.118726	0.260559	9
unclassified_Fusobacteriaceae	0.00749861	0.0143914	0.0312197	0	0.126709	0.12902	0.00671471	0.00159246	0.0116344	0.0496954	0.0238564	0.00893037	0.0130129	0.0342718	0.0458714	11
unclassified_Bacillales	0	0.026727	0.00985885	0.00776428	0.00383966	0.00569206	0.0335736	0.00318492	0.0255957	0.02084	0.0139162	0.0245585	0.0118875	0.0146292	0.0111776	11
Eikenella	0.00149972	0.00822368	0.011502	0.00582321	0.044156	0.0208709	0.0201441	0.0445888	0.0139613	0.00641231	0.00795213	0.011163	0.0113325	0.0163581	0.0142325	12
Corynebacterium	0	0.0143914	0.00657257	0.00776428	0.0134388	0.00569206	0.0179059	0	0.00465376	0.00801539	0.0397606	0.0223259	0.00788983	0.0117101	0.0111354	10
Eubacterium	0.00149972	0.00411184	0.00164314	0.027175	0.00767931	0.00948677	0.0447648	0	0	0.586727	0.00795213	0.00669777	0.00718854	0.0581447	0.166978	10
Stomatobaculum	0	0	0	0	0	0	0.0134294	0.289827	0.0209419	0.139468	0.27236	0.0290237	0.00671471	0.0637542	0.108844	6
unclassified_Clostridiales	0.00149972	0.00205592	0.00328628	0.0155286	0.00191983	0.00569206	0.00671471	0.380597	0	0.0240462	0.0397606	0.0379541	0.00620339	0.0432546	0.107171	11
unclassified_Gammaproteobacteria	0.0149972	0.00411184	0.00657257	0.00582321	0.0211181	0.0113841	0.0156677	0.00159246	0.00232688	0.0128246	0.00397606	0.00223259	0.00619789	0.00855228	0.00643497	12
Catonella	0	0.00205592	0.00492943	0	0.00383966	0.00948677	0	0.093955	0.0162882	0.0657262	0.0139162	0.00446518	0.0046973	0.0178885	0.0300298	9
Tannerella	0	0	0.00657257	0.00194107	0.00767931	0.0113841	0.00895295	0	0.00465376	0.00801539	0.00198803	0.00446518	0.00455947	0.0046377	0.0039009	9
unclassified_Enterobacteriaceae	0.0389928	0.0102796	0	0.00194107	0.044156	0.0569206	0	0.00159246	0.00465376	0.00160308	0.0059641	0.00446518	0.00455947	0.0142141	0.0201751	10
unclassified_Leptotrichiaceae	0.00299945	0	0.00164314	0	0.00575948	0.00569206	0.00223824	0.0111472	0	0.0448862	0.00994016	0.011163	0.00434575	0.00795574	0.0123774	9
Kingella	0	0.00205592	0.00164314	0.00970535	0.0191983	0.00379471	0.00447648	0	0	0.00641231	0.00795213	0.0223259	0.00413559	0.00646369	0.00741977	9
Pseudomonas	0.0209961	0.00411184	0.00328628	0.00776428	0.00383966	0.0189735	0.00223824	0.00159246	0.00465376	0.00320616	0.00198803	0.00223259	0.00356297	0.00624025	0.00663802	12
Simonsiella	0	0	0.00492943	0	0.190063	0.106252	0	0	0.0139613	0.00480923	0	0.0133955	0.00240462	0.0277842	0.0592158	6
Lactovum	0.00149972	0.0102796	0.00328628	0	0.00383966	0	0.00223824	0	0	0.00641231	0.00198803	0.0178607	0.00211314	0.00395038	0.00535368	8
Peptostreptococcaceae_incertae_sedis	0	0.00205592	0.00492943	0.00194107	0.00575948	0.00379471	0.00671471	0	0.00232688	0.00160308	0	0	0.0019985	0.00242711	0.00237882	8
unclassified_Actinomycetales	0.00149972	0	0.00328628	0	0.00191983	0	0.00223824	0.00318492	0	0	0.00397606	0.00446518	0.00170978	0.00171419	0.00171554	7
Serratia	0.0134975	0.00205592	0	0	0.00383966	0.00569206	0	0.00159246	0	0.00160308	0.00397606	0	0.00159777	0.00268806	0.00390523	7
Filifactor	0	0.0205592	0.00328628	0	0.00191983	0.00569206	0	0	0	0.0128246	0.00994016	0	0.000959914	0.00451851	0.00665951	6
Selenomonas	0	0	0	0.00388214	0.00191983	0.00758941	0.00671471	0	0	0	0.0119282	0.00446518	0.000959914	0.00304162	0.0039617	6
Saccharibacteria_genera_incertae_sedis	0	0	0	0	0	0	0.00671471	0.0477737	0.00232688	0.00160308	0.0258444	0.00223259	0.000801539	0.00720795	0.0147243	6
Acidovorax	0	0	0	0.00194107	0	0	0	0	0	0	0	0	0	0.000161756	0.000560338	1
Acinetobacter	0	0	0	0	0	0	0	0	0	0	0	0.00223259	0	0.000186049	0.000644494	1
Actinobacillus	0	0	0	0	0	0	0	0	0	0	0	0	0	0	0	0
Akkermansia	0	0	0	0	0	0	0	0	0	0	0	0	0	0	0	0
Alcanivorax	0	0	0	0	0	0	0	0	0	0	0	0	0	0	0	0
Algoriphagus	0.00149972	0	0	0	0	0	0	0	0	0	0	0	0	0.000124977	0.000432933	1
Alicycliphilus	0	0	0	0	0	0	0	0	0	0	0	0	0	0	0	0
Alistipes	0	0	0	0	0	0	0	0	0	0	0	0	0	0	0	0
Alkanindiges	0	0	0	0	0	0	0	0	0	0	0	0	0	0	0	0
Alloscardovia	0	0	0	0	0	0	0	0	0	0	0	0	0	0	0	0
Anaerobaculum	0	0	0	0	0	0	0	0	0	0	0	0	0	0	0	0
Anaeroglobus	0	0	0	0	0	0	0	0	0	0	0.00994016	0.00893037	0	0.00157254	0.00367898	2
Anaerostipes	0	0	0	0	0	0	0	0	0	0	0	0	0	0	0	0
Anaerovorax	0	0	0.00164314	0	0	0.00189735	0	0	0	0	0	0	0	0.000295041	0.000691196	2
Arcobacter	0	0	0	0.00194107	0	0	0	0	0	0	0	0	0	0.000161756	0.000560338	1
Bacillus	0	0	0	0	0	0	0	0	0	0	0	0	0	0	0	0
Bacteroides	0	0	0.00164314	0.00194107	0	0	0	0	0	0	0	0	0	0.000298684	0.000700462	2
Barnesiella	0	0	0	0	0	0	0	0	0	0	0	0	0	0	0	0
Basfia	0	0	0	0.00194107	0	0	0	0	0	0	0	0	0	0.000161756	0.000560338	1
Bergeriella	0	0	0	0.00194107	0	0	0	0	0.00232688	0	0	0	0	0.000355662	0.000834711	2
Bifidobacterium	0	0	0	0	0	0	0	0	0	0	0	0	0	0	0	0
Blautia	0	0	0	0	0	0	0	0	0	0	0	0	0	0	0	0
Bradyrhizobium	0	0	0	0	0	0	0	0	0	0	0	0	0	0	0	0
Brevibacillus	0	0	0	0	0	0	0	0	0	0	0	0	0	0	0	0
Brevundimonas	0	0	0	0	0	0	0	0	0	0	0	0	0	0	0	0
Butyricicoccus	0	0	0	0	0	0	0	0	0	0	0	0	0	0	0	0
Butyrivibrio	0	0	0	0	0	0	0	0.0477737	0	0.00480923	0.0059641	0	0	0.00487892	0.0136694	3
Cardiobacterium	0	0	0	0	0.00191983	0	0	0	0.00232688	0.00160308	0	0	0	0.000487482	0.000895357	3
Castellaniella	0	0	0	0	0	0	0	0	0	0	0	0	0	0	0	0
Centipeda	0	0	0	0	0	0	0	0.0238869	0.00232688	0.00160308	0.0139162	0.00223259	0	0.0036638	0.00748411	5
Chlorophyta	0	0	0	0	0	0	0	0	0	0.00160308	0	0	0	0.00013359	0.000462769	1
Chryseobacterium	0	0	0	0	0	0	0	0	0	0	0	0	0	0	0	0
Cloacibacterium	0	0	0	0	0	0	0	0	0	0	0	0	0	0	0	0
Clostridium IV	0	0	0.00164314	0	0	0	0	0	0	0	0	0	0	0.000136929	0.000474334	1
Clostridium sensu stricto	0.00149972	0	0	0	0	0	0	0	0	0	0	0	0	0.000124977	0.000432933	1
Clostridium XI	0	0	0	0	0	0	0	0	0	0	0	0	0	0	0	0
Clostridium XIX	0	0.00205592	0	0	0.00767931	0.00569206	0	0	0	0	0	0	0	0.00128561	0.00262444	3
Clostridium XlVa	0	0	0	0	0	0	0	0	0	0	0	0	0	0	0	0
Clostridium XVIII	0	0	0	0	0	0	0	0	0	0	0	0	0	0	0	0
Collinsella	0	0	0	0	0	0	0	0	0	0	0	0	0	0	0	0
Comamonas	0	0	0	0	0	0	0	0	0	0	0	0	0	0	0	0
Conchiformibius	0	0.00205592	0	0.00194107	0.00191983	0.00189735	0	0	0	0	0	0	0	0.000651181	0.000962563	4
Coprococcus	0	0	0	0	0	0.00189735	0	0	0	0	0	0	0	0.000158113	0.000547719	1
Cricetibacter	0	0	0	0	0	0	0	0	0	0	0	0	0	0	0	0
Cryptobacterium	0	0	0	0	0	0	0	0	0	0	0.0119282	0	0	0.000994016	0.00344337	1
Desulfitobacterium	0	0	0	0	0	0	0	0	0	0	0	0	0	0	0	0
Desulfobulbus	0	0	0	0	0	0	0	0	0	0	0.00397606	0	0	0.000331339	0.00114779	1
Diaphorobacter	0	0	0	0	0	0	0	0	0	0	0	0	0	0	0	0
Dokdonella	0	0	0	0	0	0	0	0	0	0	0	0	0	0	0	0
Dorea	0.00149972	0	0	0	0	0	0	0	0	0	0	0	0	0.000124977	0.000432933	1
Dysgonomonas	0	0	0	0	0	0	0	0	0	0	0	0	0	0	0	0
Enhydrobacter	0	0	0	0	0	0	0	0	0	0	0	0	0	0	0	0
Enterobacter	0	0	0	0	0.0422362	0.0398444	0	0	0	0	0	0	0	0.00684005	0.0159831	2
Enterococcus	0.00149972	0	0	0	0	0	0	0	0	0	0	0	0	0.000124977	0.000432933	1
Enterorhabdus	0	0	0	0	0	0	0	0	0	0	0	0	0	0	0	0
Epilithonimonas	0	0	0	0	0	0	0	0	0	0	0	0	0	0	0	0
Erysipelotrichaceae_incertae_sedis	0	0	0	0	0	0	0	0	0	0	0	0	0	0	0	0
Escherichia/Shigella	0	0	0	0	0	0	0	0	0	0	0	0	0	0	0	0
Faecalibacterium	0	0	0	0	0	0	0	0	0	0	0	0	0	0	0	0
Flavihumibacter	0	0	0	0	0	0	0	0	0	0	0	0	0	0	0	0
Flavobacterium	0	0	0	0	0	0	0	0	0	0	0	0	0	0	0	0
Flavonifractor	0	0	0	0	0	0.00189735	0	0	0	0	0	0	0	0.000158113	0.000547719	1
Fretibacterium	0	0	0	0	0	0	0	0	0	0	0	0.00223259	0	0.000186049	0.000644494	1
Gemmiger	0	0	0	0	0	0.00189735	0	0	0	0	0	0	0	0.000158113	0.000547719	1
Gp3	0	0	0	0	0	0	0	0	0	0	0	0	0	0	0	0
Hallella	0	0	0	0	0	0	0	0	0	0	0	0	0	0	0	0
Howardella	0	0	0	0	0	0	0	0.020702	0	0	0.0159043	0	0	0.00305052	0.00719753	2
Hyphomicrobium	0	0	0	0	0	0	0	0	0	0	0	0	0	0	0	0
Janthinobacterium	0	0	0	0	0	0	0	0	0	0	0	0	0	0	0	0
Johnsonella	0	0	0	0	0	0	0	0	0	0	0	0	0	0	0	0
Klebsiella	0	0	0	0	0.00191983	0	0	0	0	0	0	0	0	0.000159986	0.000554207	1
Lachnospiracea_incertae_sedis	0	0	0	0	0	0	0	0	0	0	0	0	0	0	0	0
Lactobacillus	0	0.00205592	0	0	0	0.00569206	0	0	0	0	0.0139162	0	0	0.00180535	0.00416889	3
Lactococcus	0	0	0	0	0	0	0	0	0	0	0	0	0	0	0	0
Lautropia	0	0	0	0	0	0	0.00895295	0	0	0.00801539	0	0.0245585	0	0.00346057	0.00740893	3
Legionella	0	0	0	0	0	0	0	0	0	0	0	0	0	0	0	0
Macellibacteroides	0	0	0	0	0	0	0	0	0	0	0	0	0	0	0	0
Mannheimia	0	0	0.00328628	0	0	0	0	0	0	0	0	0	0	0.000273857	0.000948669	1
Massilia	0	0	0	0	0	0	0	0	0	0	0	0	0	0	0	0
Mesocricetibacter	0	0	0	0	0	0	0	0	0	0	0	0	0	0	0	0
Mesorhizobium	0	0	0	0	0	0	0	0	0	0	0	0	0	0	0	0
Methylocystis	0	0	0	0	0	0	0	0	0	0	0	0	0	0	0	0
Methylomonas	0	0.0102796	0.00164314	0	0	0	0	0	0	0	0	0	0	0.000993562	0.00296225	2
Methylophilus	0.00149972	0	0	0	0	0	0	0	0	0	0	0	0	0.000124977	0.000432933	1
Methylosarcina	0	0	0	0	0	0	0	0	0	0	0	0	0	0	0	0
Micrococcaceae	0	0	0	0	0	0	0	0	0	0	0	0.196468	0	0.0163723	0.0567154	1
Mobiluncus	0	0	0	0	0	0	0	0	0	0	0	0	0	0	0	0
Mogibacterium	0	0	0	0	0	0	0.00223824	0.0286642	0	0.0224431	0.00198803	0	0	0.00461113	0.00990474	4
Moraxella	0.00299945	0	0.0180746	0	0	0	0	0	0	0.00160308	0	0	0	0.00188976	0.00518216	3
Moryella	0	0	0	0	0	0	0	0	0	0	0	0	0	0	0	0
Mucispirillum	0	0	0	0	0	0	0	0	0	0	0	0	0	0	0	0
Mycoplasma	0	0.00616776	0	0	0	0	0	0	0	0	0.00198803	0.00446518	0	0.00105175	0.00210319	3
Odoribacter	0	0	0	0	0	0	0	0	0	0	0	0	0	0	0	0
Opitutus	0	0	0	0	0	0	0	0	0	0	0	0	0	0	0	0
Oscillibacter	0	0	0	0	0	0.00189735	0	0	0	0	0	0	0	0.000158113	0.000547719	1
Parabacteroides	0	0	0	0	0	0	0	0	0	0	0	0	0	0	0	0
Parasutterella	0	0	0	0	0	0	0	0	0	0	0	0	0	0	0	0
Pasteurella	0	0	0	0.00194107	0	0	0	0	0	0	0	0	0	0.000161756	0.000560338	1
Pelomonas	0	0	0	0	0	0	0	0	0	0	0	0	0	0	0	0
Peptococcus	0	0	0	0	0.00191983	0	0	0	0	0	0.00198803	0	0	0.000325655	0.000760705	2
Peptoniphilus	0	0	0	0	0	0	0	0	0	0	0	0	0	0	0	0
Pilibacter	0	0	0	0	0	0	0	0	0	0	0	0	0	0	0	0
Planobacterium	0	0.00411184	0	0	0.00191983	0.00189735	0	0	0	0	0	0	0	0.000660752	0.00131266	3
Propionibacterium	0	0	0	0	0	0.00189735	0	0	0	0	0	0	0	0.000158113	0.000547719	1
Prosthecobacter	0	0.00205592	0	0	0	0	0	0	0	0	0	0	0	0.000171327	0.000593493	1
Proteiniphilum	0	0	0	0	0	0	0	0	0	0	0	0	0	0	0	0
Pseudoflavonifractor	0	0	0	0	0	0	0	0	0	0	0	0	0	0	0	0
Pyramidobacter	0	0	0	0	0	0	0	0	0	0	0	0	0	0	0	0
Rahnella	0.00149972	0	0	0	0	0	0	0	0	0	0	0.00223259	0	0.000311026	0.000743015	2
Ralstonia	0	0	0	0	0	0	0	0	0	0	0	0	0	0	0	0
Rhodanobacter	0.00299945	0	0	0	0	0	0	0	0	0	0	0	0	0.000249954	0.000865865	1
Rhodoferax	0	0	0	0	0	0	0	0	0	0	0	0	0	0	0	0
Roseburia	0	0	0	0	0	0	0	0	0	0	0	0	0	0	0	0
Rufibacter	0	0	0	0	0	0	0	0	0	0	0	0	0	0	0	0
Ruminococcus	0	0	0	0	0	0	0	0	0	0	0	0	0	0	0	0
Ruminococcus2	0	0	0	0	0.00191983	0	0	0	0	0	0	0	0	0.000159986	0.000554207	1
Salinibacter	0	0	0	0	0.00191983	0	0	0	0	0	0	0	0	0.000159986	0.000554207	1
Scardovia	0	0	0	0	0	0	0	0	0	0	0.00198803	0	0	0.000165669	0.000573895	1
Schwartzia	0	0	0	0	0	0	0	0	0	0	0.00397606	0	0	0.000331339	0.00114779	1
Sedimentibacter	0	0	0	0	0	0	0	0	0	0	0	0	0	0	0	0
Shinella	0	0	0	0	0	0	0	0	0	0	0	0	0	0	0	0
Shuttleworthia	0	0	0	0	0.00191983	0	0	0	0	0	0.0477128	0	0	0.00413605	0.0137342	2
Sneathia	0	0	0	0	0	0	0	0	0	0	0	0.00223259	0	0.000186049	0.000644494	1
Soehngenia	0	0	0	0	0	0	0	0	0	0	0	0	0	0	0	0
Solobacterium	0	0	0	0	0	0.00379471	0	0.0429964	0	0.0112215	0	0	0	0.00483439	0.0124629	3
Soonwooa	0	0	0	0	0	0	0	0	0	0	0	0.00223259	0	0.000186049	0.000644494	1
Sphaerobacter	0.00149972	0	0	0	0	0	0	0	0	0	0	0	0	0.000124977	0.000432933	1
Sphingobium	0	0	0	0	0	0	0	0	0	0	0	0	0	0	0	0
Sphingomonas	0	0	0	0	0	0	0	0	0	0	0	0	0	0	0	0
Sphingopyxis	0	0	0	0	0	0	0	0	0	0	0	0	0	0	0	0
SR1_genera_incertae_sedis	0	0	0	0	0	0	0	0	0	0.00641231	0	0	0	0.000534359	0.00185107	1
Staphylococcus	0	0	0	0	0	0	0	0	0	0	0	0	0	0	0	0
Streptobacillus	0	0	0.00492943	0	0	0.00189735	0	0	0	0.0496954	0.00198803	0.00669777	0	0.005434	0.0141164	5
Streptophyta	0	0	0	0	0	0	0	0	0	0	0	0	0	0	0	0
Subdivision3_genera_incertae_sedis	0	0	0	0	0	0	0	0	0	0	0	0	0	0	0	0
Succiniclasticum	0	0	0	0	0	0	0	0	0	0	0	0	0	0	0	0
Succinivibrio	0	0	0	0	0	0	0	0	0	0	0	0	0	0	0	0
Taibaiella	0	0	0	0	0	0	0	0	0	0	0	0	0	0	0	0
Taonella	0	0	0	0	0	0	0	0	0	0	0	0	0	0	0	0
Tepidiphilus	0	0	0	0	0	0	0	0	0	0	0	0	0	0	0	0
Terrimonas	0.00149972	0	0	0	0	0	0	0	0	0	0	0	0	0.000124977	0.000432933	1
Thauera	0	0	0	0	0	0	0	0	0	0	0	0	0	0	0	0
Thermomonas	0	0	0	0	0	0	0	0	0	0	0	0	0	0	0	0
Thiobacillus	0	0	0	0	0	0	0	0	0	0	0	0	0	0	0	0
Tissierella	0	0	0	0	0	0	0.00223824	0	0	0	0	0	0	0.00018652	0.000646124	1
Treponema	0	0.0596217	0.00164314	0	0	0	0.00447648	0	0	0	0.00397606	0.0156281	0	0.00711213	0.0171373	5
unclassified_Actinobacteridae	0	0	0	0	0	0	0	0	0	0	0	0	0	0	0	0
unclassified_Actinomycetaceae	0	0	0	0	0	0	0	0	0	0	0	0	0	0	0	0
unclassified_Aerococcaceae	0	0	0	0.00194107	0	0	0	0	0	0	0	0	0	0.000161756	0.000560338	1
unclassified_Alphaproteobacteria	0	0	0	0	0	0	0	0	0	0	0.00198803	0	0	0.000165669	0.000573895	1
unclassified_Anaerolineaceae	0	0	0	0	0	0	0	0	0	0.00320616	0	0	0	0.00026718	0.000925537	1
unclassified_Bacillaceae 1	0	0	0	0	0	0	0	0	0	0	0	0	0	0	0	0
unclassified_Bradyrhizobiaceae	0	0	0	0	0	0	0	0	0	0	0	0	0	0	0	0
unclassified_Burkholderiales	0	0.00205592	0.00164314	0.0621142	0.00767931	0	0	0	0	0	0	0	0	0.00612438	0.0177712	4
unclassified_Campylobacterales	0	0	0	0.00194107	0	0	0.00223824	0.00318492	0	0.00320616	0.00198803	0	0	0.00104653	0.00134874	5
unclassified_Chitinophagaceae	0.00299945	0.00205592	0	0	0	0	0	0	0	0	0	0	0	0.000421281	0.00100425	2
unclassified_Chromatiales	0	0	0	0	0	0	0	0	0	0	0	0	0	0	0	0
unclassified_Clostridia	0	0	0	0	0	0	0	0.00159246	0.00232688	0	0.00198803	0	0	0.000492281	0.000904257	3
unclassified_Clostridiaceae 1	0	0	0	0	0	0	0	0	0	0	0	0	0	0	0	0
unclassified_Clostridiales_Incertae Sedis XI	0	0	0	0	0	0	0	0	0	0	0	0	0	0	0	0
unclassified_Clostridiales_Incertae Sedis XIII	0	0	0	0	0	0	0	0	0	0	0	0	0	0	0	0
unclassified_Comamonadaceae	0	0	0	0	0	0	0	0.00159246	0	0	0	0	0	0.000132705	0.000459703	1
unclassified_Coriobacteriaceae	0	0	0	0	0	0	0	0	0	0	0	0	0	0	0	0
unclassified_Corynebacteriaceae	0	0	0	0	0	0	0	0	0	0	0	0	0	0	0	0
unclassified_Corynebacterineae	0	0	0	0	0	0	0	0	0	0	0	0	0	0	0	0
unclassified_Cytophagales	0	0	0	0	0	0	0	0	0	0	0	0	0	0	0	0
unclassified_Deltaproteobacteria	0	0	0	0	0	0	0	0	0	0	0	0	0	0	0	0
unclassified_Desulfovibrionales	0	0	0	0	0	0	0	0	0	0	0	0	0	0	0	0
unclassified_Enterococcaceae	0	0.00822368	0.00164314	0	0.00191983	0	0	0.00318492	0.00232688	0	0	0	0	0.00144154	0.00242405	5
unclassified_Epsilonproteobacteria	0	0	0	0	0	0	0	0	0	0	0	0	0	0	0	0
unclassified_Erysipelotrichaceae	0.00149972	0	0	0	0	0	0	0	0	0	0	0	0	0.000124977	0.000432933	1
unclassified_Erythrobacteraceae	0	0	0	0	0	0	0	0	0	0	0	0	0	0	0	0
unclassified_Flavobacteriales	0	0	0	0	0	0.00189735	0	0	0	0	0	0	0	0.000158113	0.000547719	1
unclassified_Fusobacteriales	0	0	0	0	0.00575948	0.00379471	0	0	0	0.00160308	0.00198803	0	0	0.00109544	0.00189961	4
unclassified_Hydrogenophilaceae	0	0	0	0	0	0	0	0	0	0	0	0	0	0	0	0
unclassified_Lactobacillaceae	0	0	0	0	0	0	0	0	0	0	0	0	0	0	0	0
unclassified_Methylococcaceae	0	0	0	0	0	0	0	0	0	0	0	0	0	0	0	0
unclassified_Micrococcaceae	0	0	0	0	0	0	0	0	0	0	0	0	0	0	0	0
unclassified_Micrococcineae	0	0.00205592	0	0	0	0	0	0.00159246	0.00465376	0.00961847	0.00198803	0	0	0.00165905	0.00288976	5
unclassified_Moraxellaceae	0	0	0.00657257	0	0	0	0	0	0	0	0	0	0	0.000547714	0.00189734	1
unclassified_Nannocystineae	0	0	0	0	0	0	0	0	0	0	0	0	0	0	0	0
unclassified_Peptostreptococcaceae	0	0	0	0	0	0	0	0.00955475	0	0.00801539	0	0	0	0.00146418	0.0034353	2
unclassified_Planctomycetaceae	0.00149972	0	0	0	0	0	0	0	0	0	0	0	0	0.000124977	0.000432933	1
unclassified_Polyangiaceae	0	0	0	0	0	0	0	0	0	0	0	0	0	0	0	0
unclassified_Propionibacteriaceae	0	0	0	0	0	0	0	0	0	0	0	0	0	0	0	0
unclassified_Pseudomonadaceae	0.00149972	0	0	0.00194107	0	0	0	0.00159246	0	0	0	0	0	0.000419437	0.000765251	3
unclassified_Pseudomonadales	0	0	0	0	0	0	0	0	0	0	0	0	0	0	0	0
unclassified_Rhizobiaceae	0	0	0	0	0	0	0	0	0	0	0	0	0	0	0	0
unclassified_Rhodobacteraceae	0	0	0	0	0	0	0	0	0	0	0	0	0	0	0	0
unclassified_Rhodocyclaceae	0.00299945	0	0	0	0	0	0	0	0	0	0	0	0	0.000249954	0.000865865	1
unclassified_Rhodospirillales	0.00149972	0	0	0	0	0	0	0	0	0	0	0	0	0.000124977	0.000432933	1
unclassified_Root	0	0	0	0	0	0	0	0.00159246	0.00232688	0	0	0	0	0.000326612	0.000778705	2
unclassified_Ruminococcaceae	0	0	0.00164314	0	0	0	0	0	0	0	0	0	0	0.000136929	0.000474334	1
unclassified_Selenomonadales	0	0.00205592	0	0.00194107	0	0	0	0	0	0	0	0	0	0.000333083	0.000778298	2
unclassified_Sphingobacteriaceae	0	0	0	0	0	0	0	0	0	0	0	0	0	0	0	0
unclassified_Sphingobacteriales	0	0	0	0	0	0	0	0	0	0	0	0	0	0	0	0
unclassified_Spirochaetaceae	0	0	0	0	0	0	0	0	0	0.00160308	0	0	0	0.00013359	0.000462769	1
unclassified_Xanthomonadaceae	0	0	0	0	0	0	0	0	0	0	0	0	0	0	0	0
Vagococcus	0	0.00205592	0	0	0	0	0	0	0	0	0	0	0	0.000171327	0.000593493	1
Weissella	0	0	0	0	0	0	0	0	0	0	0	0	0	0	0	0
WPS-1_genera_incertae_sedis	0	0	0	0	0	0	0	0	0	0	0	0	0	0	0	0
Xenophilus	0	0	0	0	0	0	0	0	0	0	0	0	0	0	0	0
Zoogloea	0	0	0	0	0	0	0	0	0	0	0	0	0	0	0	0

## Sheet: Genera_N5h
Supplementary Spreadsheet of Rosier B.T.*, Buetas E.*, Moya-Gonzalvez E.M., Artacho A., Mira A. Nitrate as a potential prebiotic for the oral microbiome. Corresponding author: mira_ale@gva.es
Condition: 6.5 mM nitrate 5h (genera sorted by median)
Genus	D1_5h_Nitrate_%	D2_5h_Nitrate_%	D3_5h_Nitrate_%	D4_5h_Nitrate_%	D5_5h_Nitrate_%	D6_5h_Nitrate_%	D7_5h_Nitrate_%	D8_5h_Nitrate_%	D9_5h_Nitrate_%	D10_5h_Nitrate_%	D11_5h_Nitrate_%	D12_5h_Nitrate_%	Median	Average	SD	N
Streptococcus	45.7475	44.1733	36.7384	36.3603	51.6782	47.7846	36.9279	36.2193	68.7182	41.48	54.1463	43.4544	43.8138	45.2857	9.52872	12
Neisseria	15.7664	20.3447	34.4539	31.5975	24.4981	7.00308	28.7466	10.4492	13.5593	23.2224	20.2013	17.9157	20.273	20.6465	8.36426	12
Veillonella	14.5027	12.0042	6.43219	9.3732	1.58707	21.1554	5.73719	29.3342	3.01255	11.8826	2.86868	12.2145	10.6279	10.8421	8.11417	12
Haemophilus	16.8032	2.36795	12.559	8.04917	10.2145	5.55231	6.73775	1.31792	4.52986	6.67223	6.16425	6.6096	6.64092	7.29814	4.26762	12
Gemella	0.192602	8.82721	1.83777	0.753645	3.07026	2.16769	3.8102	0.321636	2.38689	1.4542	2.18164	6.39096	2.17467	2.78289	2.54291	12
Granulicatella	1.30321	2.51266	1.80101	2.20122	1.07723	6.28923	0.882645	0.583128	1.3285	1.61126	4.0941	2.23345	1.70614	2.1598	1.59741	12
unclassified_Neisseriaceae	0.615606	0.697231	0.966948	0.973972	1.21787	0.430769	1.04604	0.240573	1.12867	1.39232	1.41726	1.21675	1.01	0.945335	0.375045	12
unclassified_Pasteurellaceae	0.712807	0.238988	1.15073	4.60423	1.2898	0.246154	10.8848	0.101982	0.334881	2.67644	1.18323	0.634067	0.931766	2.00485	3.077	12
Prevotella	0.894609	0.754237	0.0904747	0.387118	0.102289	2.44923	0.453114	12.3215	0.449265	3.77304	1.358	0.796956	0.775597	1.98582	3.42659	12
Porphyromonas	0.322203	0.622684	1.22424	0.442715	0.23015	0.756923	0.692304	0.16474	0.097846	0.262092	1.10589	0.838499	0.532699	0.563357	0.371056	12
unclassified_Bacteria	0.594006	0.668728	0.644632	0.712462	0.732004	0.413846	0.451429	0.358245	0.390006	0.530847	0.515278	0.502881	0.523062	0.542864	0.127319	12
unclassified_Lactobacillales	0.396004	0.65338	0.294043	0.504489	0.316456	1.28308	0.215608	0.36086	0.348663	0.371561	0.623757	0.47555	0.383782	0.486954	0.28239	12
Rothia	0.0576006	0.379311	0.033928	0.234742	0.305268	0.323077	0.409318	0.130746	1.70335	0.791669	1.3339	0.617669	0.351194	0.526714	0.517463	12
unclassified_Veillonellaceae	0.313203	0.539367	0.161158	0.224446	0.0703235	0.563077	0.143177	0.415773	0.0950898	0.249082	0.0602664	0.31922	0.236764	0.262849	0.172751	12
Aggregatibacter	0	1.89217	0.04241	0.611564	2.04577	0.0169231	0.427847	0.0183045	0.194314	0.25638	0.173768	0.945634	0.225347	0.552091	0.719548	11
unclassified_Firmicutes	0.169202	0.484553	0.0904747	0.135903	0.0463496	0.429231	0.080853	0.298102	0.0826868	0.16119	0.0693063	0.329059	0.148546	0.198076	0.149836	12
unclassified_Proteobacteria	0.268203	0.0964722	0.415618	0.372704	0.289285	0.0553846	0.29983	0.0209194	0.07304	0.140248	0.107475	0.113695	0.126971	0.187739	0.133656	12
Fusobacterium	0.142201	0.100857	0.08482	0.0514785	0.0511444	0.507692	0.229083	0.0235343	0.0275623	0.322379	0.163724	0.150864	0.121529	0.154612	0.141753	12
unclassified_Bacilli	0.0774008	0.495516	0.115921	0.0947204	0.13745	0.253846	0.117911	0.115057	0.177777	0.120258	0.112497	0.395745	0.119084	0.184508	0.131849	12
Morococcus	0	0	0	0	0	0	0.380683	0.227499	0.566404	0.544491	0.561482	0.732457	0.113749	0.251085	0.287496	6
Leptotrichia	0.165602	0.0591988	0.0311007	0.0782473	0.0879044	0.232308	0.207186	0.468072	0.0261841	0.054576	0.117519	0.182568	0.102712	0.142539	0.12385	12
unclassified_Betaproteobacteria	0.0612006	0.0701616	0.12723	0.102957	0.0863061	0.0276923	0.114542	0.036609	0.0785524	0.0859889	0.129573	0.0710592	0.0822707	0.082656	0.0324043	12
Alloprevotella	0.0918009	0.866057	0.067856	0.00205914	0.0191791	0.00923077	0.0892752	0.0261493	0.037209	0.530529	0.13359	0.628601	0.0785656	0.208461	0.293344	12
Actinomyces	0.0162002	0.0986647	0.0282733	0.0288279	0.0111878	0.230769	0.00842219	0.342555	0.085443	0.0548933	0.0833685	0.146491	0.0691309	0.0945914	0.101702	12
unclassified_Prevotellaceae	0.271803	0.0548137	0.0367554	0.0329462	0.00479478	0.243077	0.0707464	1.63433	0.00413434	0.186574	0.091404	0.0240508	0.0627801	0.221286	0.454334	12
Atopobium	0.0270003	0.0328882	0.00282733	0.0411828	0.00639304	0.324615	0.0353732	0.643272	0.0620151	0.157382	0.0472087	0.0962033	0.0441957	0.12303	0.18646	12
unclassified_Porphyromonadaceae	0.0414004	0.0372733	0.0622014	0.0391236	0.0255722	0.0369231	0.136439	0.0392239	0.0316966	0.103758	0.286265	0.283144	0.0403122	0.0935851	0.0950909	12
unclassified_Flavobacteriaceae	0.0540005	0.0504286	0.0311007	0.0391236	0.0271704	0.0430769	0.053902	0.0235343	0.0427215	0.0349032	0.041182	0.0382627	0.0401528	0.0399506	0.00982092	12
unclassified_Bacillales	0	0.0789318	0.0395827	0.014414	0.0383583	0.0246154	0.0437954	0.00784478	0.0523683	0.0187208	0.0482131	0.0918304	0.0389705	0.0382229	0.027601	11
unclassified_Streptococcaceae	0.0522005	0.0811243	0.0367554	0.0535376	0.0383583	0.0476923	0.0336887	0.0130746	0.0179155	0.0279226	0.0391731	0.0546609	0.0387657	0.041342	0.0183108	12
Oribacterium	0.0450005	0.00657765	0.0367554	0.014414	0.0111878	0.123077	0.00673775	0.324251	0.0813087	0.135171	0.0371643	0.0109322	0.0369598	0.0693814	0.091801	12
unclassified_Carnobacteriaceae	0.0180002	0.024118	0.0311007	0.0514785	0.0127861	0.129231	0.00505331	0.0209194	0.00413434	0.0234804	0.0220977	0.0163983	0.0215085	0.0298998	0.0336396	12
Capnocytophaga	0.095401	0.0350808	0.00565467	0.0185322	0.0223757	0.0307692	0.176866	0.0235343	0.00689056	0.00856716	0.00903996	0.0131186	0.020454	0.0371525	0.0502731	12
Abiotrophia	0	0.0109627	0.101784	1.54024	0.0655287	0.00307692	0.00673775	0	0.0344528	0	0.0291287	0.370601	0.0200457	0.180209	0.440746	9
unclassified_Bacteroidales	0.0234002	0.0416584	0.008482	0.00205914	0.00799131	0.0138462	0.0202132	0.0183045	0.00137811	0.0174516	0.0220977	0.0218644	0.0178781	0.0165622	0.0110351	12
Megasphaera	0	0.00657765	0.00565467	0.0185322	0.00159826	0.115385	0.0117911	1.31792	0.0151592	0.11645	0.0672975	0.0568474	0.0168457	0.144435	0.371974	11
Campylobacter	0.0126001	0.0109627	0.008482	0	0.00319652	0.161538	0.0235821	0.133361	0.0151592	0.0177689	0.0150666	0.0207712	0.0151129	0.0352074	0.0531946	11
Lachnoanaerobaculum	0.00900009	0.00219255	0.008482	0.00823655	0.00159826	0.04	0.0404265	0.036609	0.00275623	0.0187208	0.016071	0.0317033	0.0125356	0.017983	0.015206	12
unclassified_Bacteroidetes	0.00720007	0.0197329	0.0113093	0.0102957	0.00159826	0.00923077	0.0151599	0.0235343	0	0.0158651	0.0120533	0.0109322	0.0111208	0.0114093	0.00674878	11
Peptostreptococcus	0	0.0723541	0.00282733	0.014414	0.00159826	0.00615385	0.0724308	1.38068	0.00964679	0.169122	0.00401776	0.00983897	0.00974288	0.145257	0.39227	11
Corynebacterium	0.00540005	0.0175404	0.00282733	0.014414	0.0287687	0.00461538	0.00842219	0	0.00964679	0.00539414	0.0341509	0.0163983	0.00903449	0.0122982	0.0105091	11
unclassified_Gammaproteobacteria	0.00900009	0.00219255	0.016964	0.0164731	0.0175809	0.00461538	0.00842219	0	0.00689056	0.00698065	0.0110488	0.0131186	0.00871114	0.00944057	0.00577741	11
Kingella	0	0.0482361	0.00565467	0.0247097	0.0207774	0	0	0	0.00551245	0.0295091	0.0110488	0.0273305	0.00835175	0.0143982	0.0156189	8
Dialister	0	0.0613914	0.00282733	0.0123548	0.00159826	0.0138462	0.00505331	0.0601433	0.0110249	0.00317302	0.00401776	0.0142118	0.00803911	0.0158035	0.0215729	11
unclassified_Lachnospiraceae	0.0108001	0.00219255	0.0141367	0.0288279	0.00479478	0.106154	0.00673775	0.00522985	0.00137811	0.00317302	0.00903996	0.0306101	0.00788885	0.0185896	0.0292334	12
Eubacterium	0.00540005	0.0219255	0.00282733	0.00617742	0.00639304	0.00923077	0.0134755	0	0.0110249	0.051403	0.00401776	0.00874575	0.0075694	0.0117184	0.0137255	11
unclassified_Micrococcineae	0.00360004	0.0131553	0	0.00411828	0.00639304	0.00923077	0.00505331	0.00261493	0.0330747	0.0193554	0.0150666	0.00765253	0.00702279	0.00994291	0.00919105	11
unclassified_Enterobacteriaceae	0.0108001	0.0153478	0	0.0123548	0.0415548	0.0584615	0.00168444	0.00522985	0.00689056	0.00349032	0.00703108	0.00327966	0.00696082	0.0138438	0.0178367	11
Parvimonas	0	0.0263106	0.008482	0.00411828	0.00479478	0.0323077	0.00168444	0	0.00275623	0.00856716	0.0331465	0.0120254	0.00663839	0.0111828	0.0123377	10
Treponema	0	0.067969	0.008482	0	0	0.0215385	0.0151599	0.00261493	0	0.00666335	0.00703108	0.00655931	0.00661133	0.0113348	0.0190392	8
unclassified_Clostridiales	0.00180002	0.0087702	0.00565467	0.00617742	0.00319652	0.0138462	0.00168444	0.107212	0.00413434	0.00475953	0.0231021	0.0120254	0.00591604	0.0160302	0.0293628	12
Catonella	0	0.0175404	0	0	0	0.00307692	0.0101066	0.0261493	0.0137811	0.0142786	0.00401776	0.00327966	0.00364871	0.00768586	0.00860701	8
Eikenella	0	0.0087702	0.00565467	0	0.00159826	0.00615385	0	0.0209194	0	0.00380763	0.0050222	0.00327966	0.00354364	0.00460049	0.00590408	8
Filifactor	0	0.043851	0.00565467	0	0	0.0153846	0.00505331	0	0.00137811	0.00571144	0.0351554	0.00109322	0.00321571	0.00944015	0.0148303	8
Pseudomonas	0.00180002	0.00219255	0.00282733	0.00617742	0.030367	0.0384615	0.00168444	0.00784478	0.00275623	0.00158651	0.00301332	0.00109322	0.00279178	0.00831703	0.0124694	12
Serratia	0.00360004	0.00657765	0.00565467	0.00617742	0.0127861	0.02	0	0	0.00137811	0.000951907	0.00100444	0	0.00248907	0.00484419	0.0061205	9
unclassified_Fusobacteriaceae	0.00540005	0.0043851	0.00282733	0.00205914	0.00159826	0.0292308	0	0	0.00275623	0.00444223	0.00200888	0.00109322	0.00240768	0.0046501	0.00792405	10
unclassified_Actinomycetales	0	0.00219255	0	0.00205914	0.00479478	0.00307692	0.00168444	0.00784478	0.00551245	0.00253842	0.00200888	0.0109322	0.00236548	0.00355371	0.00322934	10
Tannerella	0.00180002	0.00219255	0.00282733	0	0.00159826	0.00461538	0.0168444	0	0	0.00190381	0.00401776	0.00437288	0.00204818	0.0033477	0.00455306	9
Lautropia	0	0	0	0	0	0	0.0151599	0.0156896	0.00964679	0.00793255	0.00401776	0.0185847	0.00200888	0.00591928	0.00721773	6
Selenomonas	0	0	0	0.00411828	0	0.00769231	0.00505331	0	0.00275623	0.00126921	0.00301332	0.00218644	0.00172782	0.00217409	0.00248662	7
Saccharibacteria_genera_incertae_sedis	0	0.0109627	0	0	0.00159826	0.00307692	0	0.0261493	0.00137811	0	0.0130577	0.00546609	0.00148819	0.00514076	0.00798373	7
unclassified_Burkholderiales	0	0.0306957	0	0.0226505	0.00159826	0	0.00336887	0	0.00137811	0.000634604	0.00200888	0.00109322	0.00123567	0.00528568	0.0101867	8
unclassified_Comamonadaceae	0	0	0	0	0	0	0.00673775	0.0156896	0.0137811	0.00475953	0.00401776	0.00218644	0.00109322	0.00393101	0.00555649	6
Centipeda	0	0	0	0	0	0.00923077	0.00842219	0.00784478	0.00275623	0.00222112	0.00100444	0.00109322	0.00104883	0.00271439	0.00361813	7
unclassified_Leptotrichiaceae	0.00540005	0	0	0	0	0.0138462	0	0.00784478	0	0.0133267	0.00200888	0.00655931	0.00100444	0.00408216	0.00528385	6
unclassified_Pseudomonadaceae	0	0.00219255	0	0.00205914	0.00319652	0.00153846	0.00168444	0	0	0.000317302	0	0.00109322	0.00070526	0.0010068	0.00111197	7
Mogibacterium	0	0	0	0	0	0.00153846	0.00168444	0.00261493	0.00137811	0.00253842	0.00100444	0	0.00050222	0.000896566	0.00103343	6
Butyrivibrio	0	0	0	0	0	0.00153846	0	0.00522985	0.00275623	0.000951907	0.00200888	0.00218644	0.000475953	0.00122265	0.00162645	6
Simonsiella	0	0	0.00282733	0.00205914	0.33084	0	0	0	0.00551245	0.000951907	0	0.00874575	0.000475953	0.0292447	0.0950178	6
Acidovorax	0	0	0	0	0	0	0	0	0	0	0	0	0	0	0	0
Acinetobacter	0	0	0	0	0	0	0	0	0.00137811	0.000317302	0	0	0	0.000141285	0.000400039	2
Actinobacillus	0	0	0	0	0	0	0	0	0	0	0	0	0	0	0	0
Akkermansia	0.00540005	0	0	0	0	0	0	0	0	0	0	0	0	0.000450005	0.00155886	1
Alcanivorax	0	0	0	0	0	0	0	0	0	0	0	0	0	0	0	0
Algoriphagus	0	0	0	0	0	0	0	0	0	0	0	0	0	0	0	0
Alicycliphilus	0	0	0	0	0	0	0	0	0	0.000317302	0	0	0	2.64418e-05	9.15972e-05	1
Alistipes	0.00180002	0.00219255	0	0	0.00159826	0	0	0	0	0	0	0	0	0.000465902	0.000852643	3
Alkanindiges	0	0	0	0	0	0	0	0	0	0	0.00100444	0	0	8.37033e-05	0.000289957	1
Alloscardovia	0	0	0	0	0	0	0	0	0	0	0	0	0	0	0	0
Anaerobaculum	0	0	0	0	0	0	0	0	0	0	0	0	0	0	0	0
Anaeroglobus	0	0.0043851	0.00282733	0	0	0	0	0	0.00137811	0	0.00200888	0.00109322	0	0.000974387	0.00144473	5
Anaerostipes	0	0	0	0	0	0	0	0	0	0	0	0.00655931	0	0.000546609	0.00189351	1
Anaerovorax	0	0	0	0	0	0.00153846	0	0	0	0.00412493	0.00401776	0	0	0.000806762	0.00158728	3
Arcobacter	0	0	0	0	0	0	0	0	0	0.000317302	0	0	0	2.64418e-05	9.15972e-05	1
Bacillus	0	0	0	0	0	0	0	0	0	0	0.00100444	0	0	8.37033e-05	0.000289957	1
Bacteroides	0	0	0.008482	0	0.00159826	0.00153846	0	0	0	0	0	0.00327966	0	0.00124153	0.00250681	4
Barnesiella	0	0.00657765	0.00565467	0.00411828	0.00319652	0	0	0	0	0	0	0	0	0.00162893	0.00253302	4
Basfia	0	0	0	0	0	0	0	0	0	0	0	0	0	0	0	0
Bergeriella	0	0	0	0.00205914	0	0	0	0	0.00137811	0.000951907	0.00100444	0	0	0.000449466	0.000715417	4
Bifidobacterium	0	0	0.00282733	0	0	0	0	0	0	0	0	0	0	0.000235611	0.000816181	1
Blautia	0	0	0	0	0	0	0	0	0	0	0	0.00218644	0	0.000182203	0.00063117	1
Bradyrhizobium	0	0	0	0	0	0	0	0	0	0	0	0	0	0	0	0
Brevibacillus	0	0	0	0	0.00159826	0	0	0	0	0	0	0	0	0.000133188	0.000461378	1
Brevundimonas	0	0	0	0	0	0	0	0	0	0	0	0	0	0	0	0
Butyricicoccus	0	0	0	0	0	0	0	0	0	0	0	0	0	0	0	0
Cardiobacterium	0	0.00219255	0	0	0.00159826	0	0	0	0	0	0	0	0	0.000315901	0.000748586	2
Castellaniella	0	0	0	0	0	0	0	0	0	0	0	0	0	0	0	0
Chlorophyta	0	0	0	0	0	0	0	0	0	0	0	0	0	0	0	0
Chryseobacterium	0	0	0	0	0	0	0	0	0	0.000317302	0	0	0	2.64418e-05	9.15972e-05	1
Cloacibacterium	0	0	0	0	0	0	0.00168444	0.00261493	0	0	0.00100444	0	0	0.000441984	0.00087073	3
Clostridium IV	0	0	0	0.00205914	0	0	0	0	0	0	0	0	0	0.000171595	0.000594422	1
Clostridium sensu stricto	0	0	0	0	0	0	0	0	0	0	0	0	0	0	0	0
Clostridium XI	0	0	0	0	0	0	0	0	0	0	0	0	0	0	0	0
Clostridium XIX	0	0	0	0	0	0	0	0	0	0	0	0	0	0	0	0
Clostridium XlVa	0	0.00219255	0	0	0	0	0	0	0	0	0	0	0	0.000182712	0.000632935	1
Clostridium XVIII	0	0	0	0	0	0	0	0	0	0	0	0.00218644	0	0.000182203	0.00063117	1
Collinsella	0	0	0	0.00205914	0	0	0	0	0	0	0	0	0	0.000171595	0.000594422	1
Comamonas	0	0	0	0	0	0	0	0	0	0.000317302	0	0	0	2.64418e-05	9.15972e-05	1
Conchiformibius	0	0	0	0.00205914	0	0	0	0	0	0	0	0	0	0.000171595	0.000594422	1
Coprococcus	0	0	0	0	0	0	0	0	0	0	0	0	0	0	0	0
Cricetibacter	0	0	0	0	0	0	0	0	0	0	0	0	0	0	0	0
Cryptobacterium	0	0	0	0	0	0	0	0	0	0	0	0	0	0	0	0
Desulfitobacterium	0	0	0	0	0	0	0	0	0	0.000317302	0	0	0	2.64418e-05	9.15972e-05	1
Desulfobulbus	0	0	0	0	0	0	0	0	0	0	0	0	0	0	0	0
Diaphorobacter	0	0	0	0	0	0	0	0.00261493	0	0.00126921	0.00100444	0	0	0.000407381	0.000823855	3
Dokdonella	0	0	0	0	0	0	0	0	0	0	0	0	0	0	0	0
Dorea	0	0	0	0	0	0	0	0	0	0	0	0	0	0	0	0
Dysgonomonas	0	0	0	0	0	0	0	0.00261493	0	0	0	0	0	0.00021791	0.000754864	1
Enhydrobacter	0	0	0	0	0.00159826	0	0	0	0	0	0	0	0	0.000133188	0.000461378	1
Enterobacter	0	0	0	0	0	0	0	0	0	0	0	0	0	0	0	0
Enterococcus	0	0	0	0	0.00159826	0	0	0	0	0	0.00200888	0	0	0.000300595	0.000707476	2
Enterorhabdus	0	0	0	0	0	0	0	0	0	0	0	0	0	0	0	0
Epilithonimonas	0	0	0	0	0	0	0	0	0	0	0.00100444	0	0	8.37033e-05	0.000289957	1
Erysipelotrichaceae_incertae_sedis	0	0	0.00565467	0	0	0	0	0	0	0	0	0	0	0.000471222	0.00163236	1
Escherichia/Shigella	0	0	0.00282733	0	0	0	0	0	0	0	0	0	0	0.000235611	0.000816181	1
Faecalibacterium	0.00180002	0.00219255	0.00565467	0	0	0	0	0	0	0	0.00100444	0.00109322	0	0.000978741	0.00167146	5
Flavihumibacter	0	0	0	0	0	0	0	0	0	0	0	0	0	0	0	0
Flavobacterium	0	0.0043851	0	0	0	0	0	0	0	0	0	0	0	0.000365425	0.00126587	1
Flavonifractor	0	0	0	0	0	0	0	0	0	0	0	0	0	0	0	0
Fretibacterium	0	0	0	0	0	0	0	0	0	0.00126921	0.00200888	0	0	0.000273174	0.000657198	2
Gemmiger	0.00180002	0.00219255	0.00565467	0	0	0	0	0	0	0	0	0	0	0.000803936	0.0017127	3
Gp3	0	0	0	0	0	0	0	0	0	0	0	0	0	0	0	0
Hallella	0	0	0	0	0.00159826	0.00153846	0	0	0	0	0	0	0	0.000261394	0.000610617	2
Howardella	0	0	0	0	0	0	0	0.00522985	0	0	0	0	0	0.000435821	0.00150973	1
Hyphomicrobium	0	0	0	0	0	0	0	0	0	0	0	0	0	0	0	0
Janthinobacterium	0	0	0	0	0.00159826	0	0	0	0	0	0	0	0	0.000133188	0.000461378	1
Johnsonella	0	0	0	0	0	0	0	0	0	0.000317302	0	0	0	2.64418e-05	9.15972e-05	1
Klebsiella	0	0	0	0	0	0	0	0	0	0	0.00100444	0	0	8.37033e-05	0.000289957	1
Lachnospiracea_incertae_sedis	0	0	0	0	0	0	0	0	0	0	0	0	0	0	0	0
Lactobacillus	0.00360004	0.00219255	0	0	0	0.00153846	0	0	0	0	0.00401776	0	0	0.000945734	0.00152387	4
Lactococcus	0	0	0	0	0	0	0	0	0	0	0	0	0	0	0	0
Lactovum	0	0.0087702	0	0	0	0.00153846	0	0	0	0.00158651	0.00200888	0.00546609	0	0.00161418	0.00277074	5
Legionella	0	0	0	0	0	0	0	0	0	0	0	0	0	0	0	0
Macellibacteroides	0	0	0	0	0	0	0	0	0	0	0.00100444	0	0	8.37033e-05	0.000289957	1
Mannheimia	0	0	0.00282733	0	0	0	0	0	0	0	0	0	0	0.000235611	0.000816181	1
Massilia	0	0	0	0	0	0	0	0	0	0	0	0	0	0	0	0
Mesocricetibacter	0	0	0	0	0	0	0	0	0	0	0	0	0	0	0	0
Mesorhizobium	0	0	0	0	0	0	0	0	0	0	0	0	0	0	0	0
Methylocystis	0	0	0	0	0	0	0	0	0	0	0	0	0	0	0	0
Methylomonas	0	0	0	0	0	0	0	0	0	0	0	0	0	0	0	0
Methylophilus	0	0	0	0	0	0	0	0	0	0	0	0	0	0	0	0
Methylosarcina	0	0	0	0	0	0	0	0	0	0	0	0	0	0	0	0
Micrococcaceae	0	0	0	0	0	0	0	0	0	0	0	0.617669	0	0.0514724	0.178306	1
Mobiluncus	0	0	0	0	0	0	0	0	0	0	0	0	0	0	0	0
Moraxella	0	0	0.016964	0	0	0	0	0	0	0.0155478	0	0	0	0.00270932	0.0063348	2
Moryella	0	0	0	0	0	0	0	0	0	0	0	0.00218644	0	0.000182203	0.00063117	1
Mucispirillum	0	0	0.00282733	0	0	0	0	0	0	0	0	0	0	0.000235611	0.000816181	1
Mycoplasma	0	0.0043851	0.00282733	0	0	0	0	0	0	0.00126921	0.0050222	0.00327966	0	0.00139862	0.00193857	5
Odoribacter	0	0	0	0	0	0	0	0	0	0	0	0	0	0	0	0
Opitutus	0	0	0	0	0	0	0	0	0	0	0	0	0	0	0	0
Oscillibacter	0	0	0	0	0	0	0	0	0	0	0	0	0	0	0	0
Parabacteroides	0	0	0	0	0	0	0	0	0	0	0	0	0	0	0	0
Parasutterella	0	0	0	0	0	0	0	0	0	0	0	0	0	0	0	0
Pasteurella	0	0	0	0	0.00159826	0	0	0	0	0	0	0	0	0.000133188	0.000461378	1
Pelomonas	0	0	0	0	0	0	0	0	0	0	0	0	0	0	0	0
Peptococcus	0	0.00219255	0	0	0	0	0.00168444	0	0	0.00158651	0	0.00109322	0	0.000546393	0.000840682	4
Peptoniphilus	0	0	0.00565467	0	0	0	0	0	0	0	0	0	0	0.000471222	0.00163236	1
Peptostreptococcaceae_incertae_sedis	0	0.00219255	0	0	0.00159826	0	0	0	0	0.00253842	0.00100444	0.00109322	0	0.000702241	0.00095782	5
Pilibacter	0	0	0	0	0.00159826	0	0	0	0	0	0	0	0	0.000133188	0.000461378	1
Planobacterium	0	0.0043851	0	0	0	0.00153846	0	0	0	0	0	0	0	0.00049363	0.00130286	2
Propionibacterium	0	0	0	0	0.00159826	0	0	0	0	0	0	0	0	0.000133188	0.000461378	1
Prosthecobacter	0	0	0	0	0	0	0	0	0	0	0	0	0	0	0	0
Proteiniphilum	0	0	0	0	0	0	0	0	0	0	0	0	0	0	0	0
Pseudoflavonifractor	0	0	0	0	0	0	0	0	0	0	0	0	0	0	0	0
Pyramidobacter	0	0	0	0	0	0	0	0	0	0	0	0	0	0	0	0
Rahnella	0	0	0	0	0	0	0	0	0	0	0	0	0	0	0	0
Ralstonia	0	0	0	0	0	0	0	0	0	0	0	0	0	0	0	0
Rhodanobacter	0.00720007	0.0043851	0	0	0.00159826	0.00153846	0	0	0	0	0	0	0	0.00122682	0.00229486	4
Rhodoferax	0	0	0	0	0	0	0	0	0	0	0	0	0	0	0	0
Roseburia	0	0	0	0	0	0	0	0	0	0	0	0.00109322	0	9.11016e-05	0.000315585	1
Rufibacter	0	0	0	0	0	0	0	0	0	0	0	0	0	0	0	0
Ruminococcus	0.00180002	0	0	0	0.00159826	0	0	0	0	0	0	0	0	0.00028319	0.000662786	2
Ruminococcus2	0	0	0	0	0	0	0	0	0	0	0	0.00109322	0	9.11016e-05	0.000315585	1
Salinibacter	0	0	0	0	0	0	0	0	0	0	0	0	0	0	0	0
Scardovia	0	0	0	0	0	0	0	0	0	0	0	0	0	0	0	0
Schwartzia	0	0	0	0	0	0	0	0	0	0	0	0	0	0	0	0
Sedimentibacter	0	0	0	0	0	0	0	0	0	0	0	0	0	0	0	0
Shinella	0	0	0	0	0	0	0	0	0	0	0	0	0	0	0	0
Shuttleworthia	0	0.0087702	0	0	0	0	0	0	0.00551245	0.000634604	0.00100444	0	0	0.00132681	0.00282183	4
Sneathia	0	0	0	0	0	0	0	0	0	0	0	0.00327966	0	0.000273305	0.000946755	1
Soehngenia	0	0	0	0	0	0	0	0	0	0	0	0	0	0	0	0
Solobacterium	0	0	0	0	0	0.00153846	0	0.0235343	0	0.00126921	0	0.00109322	0	0.00228627	0.0067171	4
Soonwooa	0	0	0	0	0	0	0	0	0.00413434	0.000634604	0.00200888	0	0	0.000564819	0.0012686	3
Sphaerobacter	0	0	0	0	0	0	0	0	0	0	0	0	0	0	0	0
Sphingobium	0	0	0	0	0	0	0	0	0	0	0	0	0	0	0	0
Sphingomonas	0	0	0	0	0	0	0	0	0	0	0	0	0	0	0	0
Sphingopyxis	0	0	0	0	0	0	0	0	0	0	0	0	0	0	0	0
SR1_genera_incertae_sedis	0	0	0	0	0	0	0	0	0	0.00190381	0	0	0	0.000158651	0.000549583	1
Staphylococcus	0.0234002	0	0	0	0.00159826	0.00461538	0	0	0.00137811	0.00222112	0	0	0	0.00276776	0.00664922	5
Stomatobaculum	0	0	0	0	0	0	0	0.0889075	0.00137811	0.0282399	0.0140622	0.0426355	0	0.0146019	0.0272378	5
Streptobacillus	0	0	0.00282733	0	0	0.00307692	0	0	0	0.0215765	0.00200888	0.00109322	0	0.00254858	0.00610735	5
Streptophyta	0.00720007	0	0	0	0	0	0.00168444	0	0	0	0	0	0	0.000740376	0.00209112	2
Subdivision3_genera_incertae_sedis	0	0	0	0	0.00159826	0	0	0	0	0	0	0	0	0.000133188	0.000461378	1
Succiniclasticum	0	0	0	0	0.00159826	0	0	0	0	0	0	0	0	0.000133188	0.000461378	1
Succinivibrio	0	0	0	0	0	0	0	0	0	0	0	0	0	0	0	0
Taibaiella	0	0	0	0	0	0	0	0	0.00413434	0	0.00200888	0	0	0.000511935	0.00127862	2
Taonella	0	0	0	0	0	0	0	0	0	0	0	0	0	0	0	0
Tepidiphilus	0	0	0	0	0	0	0	0	0	0	0	0	0	0	0	0
Terrimonas	0	0	0	0	0	0	0	0	0	0	0	0	0	0	0	0
Thauera	0	0	0	0	0	0	0	0	0	0.000317302	0.00100444	0	0	0.000110145	0.000296034	2
Thermomonas	0	0	0	0	0	0	0.00168444	0	0	0	0.00100444	0	0	0.000224073	0.000543032	2
Thiobacillus	0	0	0	0	0	0	0	0	0	0	0	0	0	0	0	0
Tissierella	0	0	0	0	0	0	0	0	0	0	0	0	0	0	0	0
unclassified_Actinobacteridae	0	0	0	0	0	0	0	0	0	0	0	0	0	0	0	0
unclassified_Actinomycetaceae	0	0	0	0	0	0	0	0.00261493	0	0	0	0	0	0.00021791	0.000754864	1
unclassified_Aerococcaceae	0	0	0	0.00205914	0	0	0	0	0	0	0	0.00109322	0	0.000262696	0.000647166	2
unclassified_Alphaproteobacteria	0	0	0	0	0	0	0	0	0	0	0	0	0	0	0	0
unclassified_Anaerolineaceae	0	0	0	0	0	0	0	0	0	0	0	0	0	0	0	0
unclassified_Bacillaceae 1	0	0	0	0	0	0	0	0	0	0	0	0	0	0	0	0
unclassified_Bradyrhizobiaceae	0	0	0	0	0	0.00153846	0	0	0	0	0	0	0	0.000128205	0.000444116	1
unclassified_Campylobacterales	0	0	0	0	0	0.00153846	0	0	0	0.000634604	0	0.00109322	0	0.00027219	0.000528778	3
unclassified_Chitinophagaceae	0	0	0	0	0	0	0	0	0	0	0	0	0	0	0	0
unclassified_Chromatiales	0	0	0	0	0	0	0	0	0	0	0	0	0	0	0	0
unclassified_Clostridia	0	0.00219255	0	0	0	0	0	0.00261493	0	0.000317302	0	0	0	0.000427065	0.000932113	3
unclassified_Clostridiaceae 1	0	0	0	0	0	0	0	0	0	0	0	0	0	0	0	0
unclassified_Clostridiales_Incertae Sedis XI	0	0	0	0	0	0	0	0	0	0	0	0	0	0	0	0
unclassified_Clostridiales_Incertae Sedis XIII	0	0	0	0	0	0	0	0	0	0	0	0	0	0	0	0
unclassified_Coriobacteriaceae	0	0	0	0	0	0	0	0	0	0	0	0	0	0	0	0
unclassified_Corynebacteriaceae	0	0	0	0	0	0	0	0	0	0	0.00100444	0	0	8.37033e-05	0.000289957	1
unclassified_Corynebacterineae	0.00180002	0	0	0	0	0	0	0	0	0	0	0.00218644	0	0.000332205	0.000780225	2
unclassified_Cytophagales	0	0	0	0	0	0	0	0	0	0.000634604	0	0	0	5.28837e-05	0.000183194	1
unclassified_Deltaproteobacteria	0	0	0	0	0	0	0	0	0	0	0	0	0	0	0	0
unclassified_Desulfovibrionales	0	0	0	0	0	0	0	0	0	0	0	0	0	0	0	0
unclassified_Enterococcaceae	0	0.0043851	0	0	0.00159826	0.00769231	0.00168444	0	0	0	0.00100444	0	0	0.00136371	0.00238337	5
unclassified_Epsilonproteobacteria	0	0	0	0	0	0	0	0	0	0	0	0	0	0	0	0
unclassified_Erysipelotrichaceae	0	0	0	0	0	0	0	0	0	0	0	0	0	0	0	0
unclassified_Erythrobacteraceae	0	0	0	0	0	0	0	0.00261493	0	0	0	0	0	0.00021791	0.000754864	1
unclassified_Flavobacteriales	0	0	0	0	0	0	0	0	0	0	0	0	0	0	0	0
unclassified_Fusobacteriales	0	0	0	0	0	0	0	0	0	0	0	0.00218644	0	0.000182203	0.00063117	1
unclassified_Hydrogenophilaceae	0	0	0	0	0	0	0	0	0	0	0	0	0	0	0	0
unclassified_Lactobacillaceae	0	0	0	0	0	0	0	0	0	0	0	0	0	0	0	0
unclassified_Methylococcaceae	0	0	0	0	0	0	0	0	0	0	0	0	0	0	0	0
unclassified_Micrococcaceae	0	0	0	0	0	0.00153846	0	0	0.00137811	0.00190381	0.00100444	0	0	0.000485402	0.000742972	4
unclassified_Moraxellaceae	0	0	0.00565467	0.00411828	0	0	0	0	0.00137811	0.000317302	0.00100444	0	0	0.0010394	0.00188246	5
unclassified_Nannocystineae	0	0	0	0	0	0	0	0	0	0	0	0	0	0	0	0
unclassified_Peptostreptococcaceae	0	0	0	0	0	0	0	0.00261493	0.00137811	0	0	0	0	0.000332753	0.000820661	2
unclassified_Planctomycetaceae	0	0	0	0	0	0	0	0	0	0	0	0	0	0	0	0
unclassified_Polyangiaceae	0	0	0	0	0	0	0	0	0	0	0	0	0	0	0	0
unclassified_Propionibacteriaceae	0	0	0	0	0.00159826	0	0	0	0	0	0	0	0	0.000133188	0.000461378	1
unclassified_Pseudomonadales	0	0	0	0	0.00159826	0	0	0	0	0.000634604	0	0	0	0.000186072	0.00048069	2
unclassified_Rhizobiaceae	0	0	0	0	0	0	0	0	0	0	0	0	0	0	0	0
unclassified_Rhodobacteraceae	0	0	0	0	0	0	0	0	0	0	0	0	0	0	0	0
unclassified_Rhodocyclaceae	0	0	0	0	0	0	0	0	0	0.000634604	0	0	0	5.28837e-05	0.000183194	1
unclassified_Rhodospirillales	0.00180002	0	0	0	0	0	0	0	0	0	0	0	0	0.000150002	0.00051962	1
unclassified_Root	0	0	0	0	0	0	0	0	0	0	0	0	0	0	0	0
unclassified_Ruminococcaceae	0.00360004	0	0.00282733	0.00205914	0.00159826	0	0	0	0	0	0	0	0	0.000840398	0.00132368	4
unclassified_Selenomonadales	0.00360004	0	0	0	0.00159826	0	0	0	0	0.000317302	0	0	0	0.000459633	0.00109046	3
unclassified_Sphingobacteriaceae	0	0	0	0	0	0	0	0	0	0	0	0	0	0	0	0
unclassified_Sphingobacteriales	0	0	0	0.00411828	0	0	0	0	0	0	0	0	0	0.00034319	0.00118884	1
unclassified_Spirochaetaceae	0	0	0	0	0	0	0	0	0	0	0	0	0	0	0	0
unclassified_Xanthomonadaceae	0	0	0	0	0.00159826	0	0	0	0	0	0.00100444	0	0	0.000216892	0.000522131	2
Vagococcus	0	0	0	0.00205914	0	0.00153846	0	0	0	0	0	0	0	0.0002998	0.000708927	2
Weissella	0	0	0	0	0	0	0	0	0	0	0	0	0	0	0	0
WPS-1_genera_incertae_sedis	0	0	0	0	0	0	0	0	0	0.000317302	0	0	0	2.64418e-05	9.15972e-05	1
Xenophilus	0	0	0	0	0	0	0	0	0	0	0	0	0	0	0	0
Zoogloea	0	0	0	0	0	0	0	0	0	0	0	0.00218644	0	0.000182203	0.00063117	1

## Sheet: Genera_N9h
Supplementary Spreadsheet of Rosier B.T.*, Buetas E.*, Moya-Gonzalvez E.M., Artacho A., Mira A. Nitrate as a potential prebiotic for the oral microbiome. Corresponding author: mira_ale@gva.es
Condition: 6.5 mM nitrate 9h (genera sorted by median)
Genus	D1_9h_Nitrate_%	D2_9h_Nitrate_%	D3_9h_Nitrate_%	D4_9h_Nitrate_%	D5_9h_Nitrate_%	D6_9h_Nitrate_%	D7_9h_Nitrate_%	D8_9h_Nitrate_%	D9_9h_Nitrate_%	D10_9h_Nitrate_%	D11_9h_Nitrate_%	D12_9h_Nitrate_%	Median	Average	SD	N
Streptococcus	35.9046	33.9894	28.9532	22.9721	30.5984	36.6698	29.1687	25.6204	36.85	32.7752	34.6986	32.783	32.7791	31.7486	4.40801	12
Neisseria	17.8582	18.7001	29.5236	27.3754	24.9456	21.8953	24.7304	8.89521	19.5853	21.5189	19.5258	17.3371	20.5521	20.9909	5.4199	12
Veillonella	24.0593	25.2063	17.5097	20.0239	16.0574	22.9488	18.8764	25.916	18.9166	16.1001	19.0377	20.8951	19.5308	20.4623	3.38221	12
Haemophilus	12.4969	7.59664	14.4389	11.1459	12.2762	3.62052	6.17258	1.8627	12.9254	8.17195	7.33319	8.26622	8.21908	8.85894	3.88664	12
Gemella	0.125428	4.32526	1.01162	0.392667	2.10601	2.10257	4.06314	0.301154	0.913265	0.839505	1.9408	3.83292	1.47621	1.82953	1.51321	12
Granulicatella	1.22522	1.65055	1.05826	1.70296	1.3395	2.78268	0.516741	0.847694	1.14033	1.39381	2.94191	2.07261	1.36666	1.55602	0.732852	12
unclassified_Pasteurellaceae	0.526187	0.546373	1.53178	4.88419	2.44164	0.227187	7.50808	0.161731	0.843398	4.35623	1.62203	0.731959	1.18759	2.11507	2.30337	12
Porphyromonas	0.51548	1.07903	2.28512	1.54757	1.2367	0.654068	2.19438	0.401539	0.813454	0.694604	3.4765	3.18267	1.15786	1.50676	1.04865	12
Prevotella	2.42444	0.256041	0.121969	2.24891	0.235849	3.18641	0.740898	16.7029	0.43667	5.03243	1.34976	0.627393	1.04533	2.78031	4.62927	12
unclassified_Neisseriaceae	0.645497	0.720115	0.839432	0.821032	1.12179	1.13738	0.957976	0.306731	2.20581	1.51801	1.49752	1.04427	1.00112	1.06796	0.494909	12
unclassified_Bacteria	0.530776	0.587523	0.552447	0.581652	0.7015	0.584609	0.474269	0.429424	0.543966	0.524403	0.522969	0.454272	0.537371	0.540651	0.0718245	12
unclassified_Lactobacillales	0.533835	0.489221	0.312096	0.405266	0.394594	0.723526	0.25955	0.2175	0.414213	0.328902	0.539571	0.377406	0.39993	0.416307	0.139289	12
Fusobacterium	0.380874	0.0822989	0.233175	0.398967	0.482281	0.0680115	0.294943	0.184039	0.399241	0.869405	0.330384	0.79913	0.355629	0.376896	0.248976	12
unclassified_Veillonellaceae	0.382403	0.63553	0.243937	0.36537	0.361333	0.526727	0.330337	0.574424	0.339355	0.262202	0.278917	0.313697	0.350344	0.384519	0.126516	12
Alloprevotella	0.31816	0.619528	0.0286985	0.0566953	0.329584	0.0217058	0.245393	0.0334616	0.057391	0.802705	0.258994	1.65643	0.252194	0.369062	0.475155	12
unclassified_Firmicutes	0.212616	0.445786	0.139905	0.195284	0.114901	0.345846	0.184045	0.340193	0.229564	0.200101	0.307141	0.346244	0.22109	0.255135	0.0999483	12
Aggregatibacter	0	1.7077	0.157842	1.39008	3.07511	0.185223	0.179326	0.0111539	0.429185	0.227701	0.200887	1.05189	0.214294	0.718008	0.933849	11
unclassified_Proteobacteria	0.212616	0.182886	0.322858	0.445163	0.400641	0.0911643	0.202921	0.0223077	0.214592	0.163301	0.134478	0.11149	0.192904	0.208702	0.125087	12
unclassified_Prevotellaceae	0.734214	0.0137165	0.0251112	0.186884	0.175375	0.206928	0.0873033	2.32558	0.0299431	0.437003	0.315442	0.143345	0.18113	0.390071	0.643174	12
unclassified_Bacilli	0.105543	0.28576	0.0717463	0.0713941	0.155721	0.234422	0.191123	0.0501924	0.172173	0.0920006	0.167682	0.231983	0.161702	0.152478	0.0752801	12
Rothia	0.0382403	0.109732	0.00717463	0.0335972	0.0680334	0.177987	0.436516	0.111539	0.396746	0.568103	0.75872	0.340011	0.144763	0.253867	0.243462	12
unclassified_Porphyromonadaceae	0.0458884	0.0800128	0.118381	0.0545955	0.102806	0.0332822	0.47191	0.0669232	0.33686	0.326602	0.894858	1.01726	0.110594	0.295782	0.33982	12
Morococcus	0	0	0	0	0	0	0.398764	0.211923	0.788502	0.492203	0.501386	0.576149	0.105962	0.247411	0.288683	6
Leptotrichia	0.113191	0.0388634	0.0645717	0.130189	0.0982704	0.082482	0.10382	1.14327	0.137239	0.0460003	0.137798	0.0657863	0.101045	0.180124	0.30521	12
unclassified_Betaproteobacteria	0.0657734	0.0548659	0.0753336	0.111291	0.102806	0.0752467	0.0943819	0	0.0923246	0.0621004	0.0581077	0.0380868	0.07051	0.0691931	0.0305872	11
Atopobium	0.0351811	0.0137165	0	0.100792	0.00302371	0.473186	0.0589887	0.842117	0.0274478	0.158701	0.0979529	0.0775586	0.0682736	0.157389	0.250896	11
Capnocytophaga	0.148372	0.150881	0.0143493	0.197384	0.217707	0.00723526	0.0306741	0.0501924	0.144725	0.00920006	0.0249033	0.0754811	0.0628368	0.0892587	0.077809	12
Oribacterium	0.0351811	0.00228608	0.0251112	0.0293976	0.0725689	0.0463057	0.0613482	0.646924	0.0698673	0.184001	0.0780303	0.0159272	0.053827	0.105579	0.176774	12
Actinomyces	0.0550661	0.0480077	0.0107619	0.0167986	0.010583	0.202587	0.0448314	0.329039	0.0249526	0.0207001	0.053127	0.100411	0.0464195	0.0764055	0.0958539	12
Megasphaera	0	0.00457216	0	0.144888	0	0.195352	0.0330337	3.04501	0.00249526	0.124201	0.240732	0.0380868	0.0355602	0.319031	0.862649	9
unclassified_Streptococcaceae	0.0336515	0.0365773	0.0143493	0.0293976	0.0423319	0.0593291	0.0401123	0.00557693	0.0424194	0.0460003	0.0315442	0.0332394	0.0351144	0.0345441	0.0141044	12
unclassified_Bacteroidales	0.0321219	0.0160026	0.0251112	0.0314974	0.0332608	0.0115764	0.0306741	0.0334616	0.0274478	0.0598004	0.0564475	0.0713262	0.0318096	0.0357273	0.0178309	12
unclassified_Carnobacteriaceae	0.0412996	0.0251469	0.0251112	0.0566953	0.0287252	0.0694585	0.00943819	0.0111539	0.0324384	0.0322002	0.0464861	0.0152347	0.0304627	0.0327823	0.018171	12
Lachnoanaerobaculum	0.0321219	0.00457216	0.0179366	0.0881927	0.010583	0.0188117	0.0401123	0.206347	0.0249526	0.0345002	0.0780303	0.0200821	0.0285372	0.0480202	0.0559544	12
unclassified_Flavobacteriaceae	0.0412996	0.0457216	0.0215239	0.0587951	0.0166304	0.0188117	0.0306741	0	0.0548957	0.0207001	0.0132818	0.0297769	0.0256504	0.0293426	0.0177377	11
unclassified_Bacillales	0.00305923	0.0388634	0.00358732	0.00209983	0.0196541	0.0361763	0.0353932	0.00557693	0.0149716	0.0184001	0.0315442	0.0436267	0.0190271	0.0210794	0.0155058	12
Campylobacter	0.00305923	0	0	0.0104991	0.00907112	0.0434116	0.0165168	0.69154	0.0698673	0.0345002	0.0514668	0.0173122	0.0169145	0.078937	0.194196	10
Peptostreptococcus	0.00305923	0.00457216	0.00717463	0.109191	0.00151185	0.00434116	0.455393	5.38732	0.0449147	1.09021	0.00332044	0.0235446	0.0153596	0.594546	1.54308	12
unclassified_Bacteroidetes	0.00764807	0.0114304	0.0143493	0.0104991	0.00604741	0.0159176	0.0141573	0.0557693	0.00998104	0.0161001	0.0166022	0.00969482	0.0127938	0.0156831	0.013083	12
Abiotrophia	0	0.00228608	0.0394605	1.32919	0.0438437	0.00578821	0.00235955	0	0.0124763	0	0.0365248	0.511056	0.00913225	0.165249	0.393729	9
unclassified_Fusobacteriaceae	0.0137665	0.00685824	0.00717463	0.0104991	0.0136067	0.00144705	0.00943819	0	0.00748578	0.0115001	0.00332044	0.0124648	0.00846198	0.00813012	0.00463261	11
Kingella	0	0.0365773	0	0.0083993	0.0317489	0.0028941	0.0047191	0	0.00748578	0.00920006	0.00996132	0.0180047	0.00794254	0.0107492	0.0121529	9
unclassified_Gammaproteobacteria	0.00764807	0.00228608	0.0215239	0.0083993	0.0166304	0.0101294	0.00707864	0.00557693	0.00748578	0.00690004	0.00498066	0.0055399	0.00728221	0.00868159	0.00533116	12
unclassified_Lachnospiraceae	0.00611845	0.00685824	0.00358732	0.100792	0.00302371	0.028941	0.0117977	0.00557693	0.00499052	0.00690004	0.00498066	0.0484741	0.00648835	0.0193367	0.0289725	12
Eikenella	0	0.00228608	0	0.00629948	0.0317489	0.00144705	0.047191	0.0613463	0.0299431	0.00460003	0.00664088	0.0353168	0.00647018	0.0189016	0.0212501	10
unclassified_Clostridiales	0	0	0	0.00629948	0	0.00434116	0.00943819	0.407116	0.0199621	0	0.0265635	0.0131573	0.00532032	0.0405732	0.115764	7
Dialister	0	0.0182886	0	0.00419965	0.00151185	0.00578821	0.00707864	0.736155	0.00748578	0.00920006	0	0.00415492	0.00499393	0.0661553	0.211058	9
Parvimonas	0	0.00228608	0.0143493	0	0.00755926	0.0347293	0.0047191	0	0	0.00460003	0.0199226	0.0117723	0.00465956	0.00832816	0.0105357	8
Pseudomonas	0.00305923	0.00685824	0.0143493	0	0.00604741	0.0101294	0.00235955	0	0.00249526	0.00460003	0.00664088	0.000692487	0.00382963	0.00476931	0.00432803	10
Eubacterium	0.00305923	0	0	0.035697	0.00302371	0.0173646	0.0165168	0	0.00249526	0.108101	0.00166022	0.00484741	0.00304147	0.0160637	0.0308793	9
Corynebacterium	0.00152961	0.00228608	0.00358732	0.00629948	0.00755926	0	0.0306741	0	0.00249526	0	0.0166022	0.0110798	0.00304129	0.00684276	0.00904988	9
unclassified_Enterobacteriaceae	0	0.00914432	0.00358732	0.00419965	0.010583	0.0115764	0.00235955	0.00557693	0	0	0.00166022	0.000692487	0.00297343	0.00411499	0.00423025	9
Treponema	0.00152961	0.0320051	0.00717463	0	0.00453556	0.0028941	0	0	0.00249526	0.00230001	0.014942	0.00969482	0.00269468	0.00646426	0.00921668	9
Catonella	0	0.00228608	0	0	0	0.00434116	0	0.100385	0.00499052	0.0368002	0.00664088	0.00276995	0.00252801	0.0131845	0.0293043	7
unclassified_Micrococcineae	0.00152961	0.00228608	0	0.00209983	0.00302371	0.0028941	0	0	0.00998104	0.00920006	0.0166022	0.00276995	0.00252801	0.00419888	0.00509451	9
Stomatobaculum	0	0	0	0	0	0	0.0047191	0.429424	0.00998104	0.0276002	0.0697292	0.0131573	0.00235955	0.0462176	0.12236	6
Selenomonas	0	0.00457216	0	0.00209983	0	0.00144705	0.00235955	0.0111539	0.00748578	0	0.00332044	0	0.00177344	0.00270322	0.00352597	7
Tannerella	0	0.00457216	0.00358732	0	0	0	0.00707864	0	0.00499052	0.00230001	0.00166022	0.00138497	0.0015226	0.00213115	0.00241677	7
Centipeda	0	0	0	0	0	0.00434116	0	0.0223077	0.00249526	0.00230001	0.00166022	0.00276995	0.00083011	0.00298953	0.00626084	6
Serratia	0.00152961	0.00228608	0.00358732	0.00209983	0	0.0028941	0	0	0	0	0.00166022	0	0.000764807	0.00117143	0.00133175	6
unclassified_Campylobacterales	0	0	0.00358732	0	0	0.00144705	0	0.0111539	0.00499052	0	0.00166022	0.000692487	0.000346244	0.00196095	0.00332167	6
Simonsiella	0	0	0	0	0.371916	0	0	0	0.0149716	0.00690004	0	0.00138497	0	0.032931	0.106848	4
Micrococcaceae	0	0	0	0	0	0	0	0	0	0	0	0.340704	0	0.028392	0.0983527	1
unclassified_Burkholderiales	0	0	0.00358732	0.035697	0.0196541	0.0028941	0	0	0	0.00230001	0	0	0	0.00534438	0.011055	5
Lautropia	0	0	0	0	0	0	0.0212359	0	0.00499052	0.00460003	0.00332044	0.0214671	0	0.0046345	0.00804052	5
Saccharibacteria_genera_incertae_sedis	0	0	0	0.00209983	0	0	0	0.0278847	0	0	0.0116215	0.00346244	0	0.00375571	0.00831072	4
unclassified_Actinomycetales	0	0.00228608	0	0	0	0.00578821	0	0.0278847	0	0.00460003	0	0.00346244	0	0.00366845	0.00790824	5
Mogibacterium	0	0	0	0	0	0.00144705	0.00235955	0.0334616	0	0.00460003	0	0.000692487	0	0.00354673	0.00952522	5
Moraxella	0	0	0.0251112	0	0	0	0	0	0	0.00920006	0	0.00138497	0	0.00297469	0.00745256	3
Butyrivibrio	0	0	0	0	0	0.0028941	0	0.0278847	0	0	0.00166022	0	0	0.00270325	0.00798291	3
Filifactor	0	0.0137165	0	0	0	0.00723526	0	0	0	0.00230001	0.00664088	0.000692487	0	0.00254876	0.00439429	5
Staphylococcus	0.019885	0	0	0	0	0.00434116	0.00235955	0	0	0	0.00166022	0	0	0.00235382	0.00568967	4
Lactovum	0	0.00685824	0	0	0.00302371	0	0	0	0	0.00460003	0	0.0110798	0	0.00213015	0.00363881	4
Lactobacillus	0.00305923	0	0	0	0.00302371	0.0115764	0	0	0	0	0.00498066	0	0	0.00188667	0.00349815	4
Solobacterium	0	0	0	0	0	0	0	0.0167308	0	0.00460003	0	0.000692487	0	0.00183528	0.00487238	3
unclassified_Leptotrichiaceae	0	0	0	0	0	0.00723526	0	0.00557693	0	0.00230001	0.00166022	0.00346244	0	0.00168624	0.00251116	5
Bacteroides	0.00305923	0.00228608	0.00717463	0	0	0	0	0	0	0	0.00332044	0.00415492	0	0.00166627	0.00235548	5
Streptobacillus	0	0	0.00717463	0	0	0	0	0	0	0.00690004	0	0.00415492	0	0.00151913	0.00283895	3
Bifidobacterium	0	0	0	0	0	0	0	0	0	0.0161001	0	0.000692487	0	0.00139938	0.0046338	2
Mycoplasma	0	0.00228608	0	0	0.00453556	0	0	0	0	0	0.00498066	0.00346244	0	0.00127206	0.00198117	4
unclassified_Clostridia	0	0	0	0	0	0	0	0.0111539	0.00249526	0	0	0	0	0.00113743	0.0032349	2
Soonwooa	0	0	0	0	0	0	0	0	0.00998104	0	0	0.00207746	0	0.00100487	0.00288916	2
unclassified_Comamonadaceae	0	0	0	0	0	0	0	0	0	0.00230001	0.00664088	0.00276995	0	0.000975903	0.00203683	3
unclassified_Moraxellaceae	0	0	0.00717463	0.00419965	0	0	0	0	0	0	0	0	0	0.000947857	0.00230279	2
unclassified_Root	0	0	0	0	0	0	0.0047191	0	0	0.00460003	0.00166022	0	0	0.000914945	0.00181261	3
Clostridium sensu stricto	0	0	0.00358732	0	0	0	0	0	0	0.00690004	0	0	0	0.000873946	0.00215984	2
Anaeroglobus	0	0	0	0	0	0.00144705	0	0	0	0.00230001	0.00498066	0	0	0.00072731	0.00153277	3
Enterobacter	0	0	0	0	0.00755926	0	0	0	0	0	0	0	0	0.000629939	0.00218217	1
Anaerostipes	0	0	0	0	0	0	0	0	0	0.00460003	0	0.00276995	0	0.000614165	0.0014865	2
Lachnospiracea_incertae_sedis	0	0	0	0	0	0	0	0	0	0.00690004	0	0	0	0.000575003	0.00199187	1
Planobacterium	0	0.00685824	0	0	0	0	0	0	0	0	0	0	0	0.00057152	0.0019798	1
Acidovorax	0	0	0	0	0	0	0	0	0	0	0.00664088	0	0	0.000553406	0.00191706	1
Sneathia	0	0	0	0	0	0.00434116	0	0	0	0	0.00166022	0	0	0.000500115	0.00130037	2
Dorea	0	0	0.00358732	0	0	0	0	0	0	0.00230001	0	0	0	0.000490611	0.00117823	2
unclassified_Peptostreptococcaceae	0	0	0	0	0	0	0	0.00557693	0	0	0	0	0	0.000464744	0.00160992	1
Barnesiella	0	0	0.00358732	0	0	0.00144705	0	0	0	0	0	0	0	0.000419531	0.00108085	2
Cardiobacterium	0	0	0	0	0	0	0.0047191	0	0	0	0	0	0	0.000393258	0.00136229	1
Peptococcus	0	0.00228608	0	0	0	0.00144705	0	0	0	0	0	0.000692487	0	0.000368802	0.000748786	3
unclassified_Pseudomonadaceae	0.00152961	0	0	0	0	0	0	0	0.00249526	0	0	0	0	0.000335406	0.000809942	2
unclassified_Corynebacteriaceae	0	0	0	0	0	0	0.00235955	0	0	0	0.00166022	0	0	0.000334981	0.000796427	2
Sphingobium	0	0.00228608	0	0	0	0	0	0	0	0	0.00166022	0	0	0.000328858	0.000779552	2
Streptophyta	0.00152961	0	0	0	0	0	0.00235955	0	0	0	0	0	0	0.000324097	0.000777333	2
unclassified_Aerococcaceae	0	0	0	0	0	0	0	0	0.00249526	0	0	0.00138497	0	0.000323353	0.000791419	2
Pasteurella	0	0	0	0.00209983	0.00151185	0	0	0	0	0	0	0	0	0.000300973	0.000714012	2
unclassified_Chromatiales	0	0	0.00358732	0	0	0	0	0	0	0	0	0	0	0.000298943	0.00103557	1
unclassified_Nannocystineae	0	0	0.00358732	0	0	0	0	0	0	0	0	0	0	0.000298943	0.00103557	1
Blautia	0	0	0	0	0	0	0	0	0	0	0	0.00346244	0	0.000288536	0.000999519	1
Mannheimia	0	0	0	0	0.00151185	0	0	0	0	0	0.00166022	0	0	0.000264339	0.000618174	2
Fretibacterium	0	0	0	0	0	0	0.00235955	0	0	0	0	0.000692487	0	0.000254336	0.000692214	2
unclassified_Micrococcaceae	0	0	0	0	0	0	0.00235955	0	0	0	0	0.000692487	0	0.000254336	0.000692214	2
Peptostreptococcaceae_incertae_sedis	0.00152961	0	0	0	0.00151185	0	0	0	0	0	0	0	0	0.000253456	0.000591957	2
Conchiformibius	0	0	0	0	0.00302371	0	0	0	0	0	0	0	0	0.000251975	0.000872869	1
Roseburia	0	0.00228608	0	0	0	0	0	0	0	0	0	0.000692487	0	0.000248214	0.000671929	2
Hallella	0	0	0	0	0	0.0028941	0	0	0	0	0	0	0	0.000241175	0.000835456	1
Bergeriella	0	0	0	0	0	0	0	0	0.00249526	0	0	0	0	0.000207938	0.000720319	1
Dysgonomonas	0	0	0	0	0	0	0	0	0.00249526	0	0	0	0	0.000207938	0.000720319	1
unclassified_Enterococcaceae	0	0	0	0	0	0	0	0	0.00249526	0	0	0	0	0.000207938	0.000720319	1
Anaerovorax	0	0	0	0	0	0	0	0	0	0	0.00166022	0.000692487	0	0.000196059	0.000502231	2
Comamonas	0	0	0	0	0	0	0	0	0	0	0.00166022	0.000692487	0	0.000196059	0.000502231	2
unclassified_Actinomycetaceae	0	0	0	0	0	0	0	0	0	0	0.00166022	0.000692487	0	0.000196059	0.000502231	2
unclassified_Fusobacteriales	0	0	0	0	0	0	0	0	0	0	0.00166022	0.000692487	0	0.000196059	0.000502231	2
unclassified_Clostridiales_Incertae Sedis XIII	0	0	0	0	0	0	0	0	0	0.00230001	0	0	0	0.000191668	0.000663957	1
Clostridium XIX	0	0.00228608	0	0	0	0	0	0	0	0	0	0	0	0.000190507	0.000659934	1
Legionella	0	0.00228608	0	0	0	0	0	0	0	0	0	0	0	0.000190507	0.000659934	1
Vagococcus	0	0.00228608	0	0	0	0	0	0	0	0	0	0	0	0.000190507	0.000659934	1
Weissella	0	0.00228608	0	0	0	0	0	0	0	0	0	0	0	0.000190507	0.000659934	1
unclassified_Corynebacterineae	0	0	0	0.00209983	0	0	0	0	0	0	0	0	0	0.000174985	0.000606167	1
Alkanindiges	0	0	0	0	0	0	0	0	0	0	0.00166022	0	0	0.000138352	0.000479264	1
Arcobacter	0	0	0	0	0	0	0	0	0	0	0.00166022	0	0	0.000138352	0.000479264	1
Diaphorobacter	0	0	0	0	0	0	0	0	0	0	0.00166022	0	0	0.000138352	0.000479264	1
Faecalibacterium	0	0	0	0	0	0	0	0	0	0	0.00166022	0	0	0.000138352	0.000479264	1
Mesocricetibacter	0	0	0	0	0	0	0	0	0	0	0.00166022	0	0	0.000138352	0.000479264	1
Proteiniphilum	0	0	0	0	0	0	0	0	0	0	0.00166022	0	0	0.000138352	0.000479264	1
Sedimentibacter	0	0	0	0	0	0	0	0	0	0	0.00166022	0	0	0.000138352	0.000479264	1
Soehngenia	0	0	0	0	0	0	0	0	0	0	0.00166022	0	0	0.000138352	0.000479264	1
Thauera	0	0	0	0	0	0	0	0	0	0	0.00166022	0	0	0.000138352	0.000479264	1
Butyricicoccus	0.00152961	0	0	0	0	0	0	0	0	0	0	0	0	0.000127468	0.000441561	1
unclassified_Coriobacteriaceae	0.00152961	0	0	0	0	0	0	0	0	0	0	0	0	0.000127468	0.000441561	1
Akkermansia	0	0	0	0	0.00151185	0	0	0	0	0	0	0	0	0.000125988	0.000436434	1
Janthinobacterium	0	0	0	0	0.00151185	0	0	0	0	0	0	0	0	0.000125988	0.000436434	1
Rhodanobacter	0	0	0	0	0.00151185	0	0	0	0	0	0	0	0	0.000125988	0.000436434	1
Alloscardovia	0	0	0	0	0	0.00144705	0	0	0	0	0	0	0	0.000120588	0.000417728	1
Pilibacter	0	0	0	0	0	0.00144705	0	0	0	0	0	0	0	0.000120588	0.000417728	1
unclassified_Erysipelotrichaceae	0	0	0	0	0	0.00144705	0	0	0	0	0	0	0	0.000120588	0.000417728	1
unclassified_Selenomonadales	0	0	0	0	0	0.00144705	0	0	0	0	0	0	0	0.000120588	0.000417728	1
Clostridium XVIII	0	0	0	0	0	0	0	0	0	0	0	0.000692487	0	5.77073e-05	0.000199904	1
SR1_genera_incertae_sedis	0	0	0	0	0	0	0	0	0	0	0	0.000692487	0	5.77073e-05	0.000199904	1
unclassified_Ruminococcaceae	0	0	0	0	0	0	0	0	0	0	0	0.000692487	0	5.77073e-05	0.000199904	1
Zoogloea	0	0	0	0	0	0	0	0	0	0	0	0.000692487	0	5.77073e-05	0.000199904	1
Acinetobacter	0	0	0	0	0	0	0	0	0	0	0	0	0	0	0	0
Actinobacillus	0	0	0	0	0	0	0	0	0	0	0	0	0	0	0	0
Alcanivorax	0	0	0	0	0	0	0	0	0	0	0	0	0	0	0	0
Algoriphagus	0	0	0	0	0	0	0	0	0	0	0	0	0	0	0	0
Alicycliphilus	0	0	0	0	0	0	0	0	0	0	0	0	0	0	0	0
Alistipes	0	0	0	0	0	0	0	0	0	0	0	0	0	0	0	0
Anaerobaculum	0	0	0	0	0	0	0	0	0	0	0	0	0	0	0	0
Bacillus	0	0	0	0	0	0	0	0	0	0	0	0	0	0	0	0
Basfia	0	0	0	0	0	0	0	0	0	0	0	0	0	0	0	0
Bradyrhizobium	0	0	0	0	0	0	0	0	0	0	0	0	0	0	0	0
Brevibacillus	0	0	0	0	0	0	0	0	0	0	0	0	0	0	0	0
Brevundimonas	0	0	0	0	0	0	0	0	0	0	0	0	0	0	0	0
Castellaniella	0	0	0	0	0	0	0	0	0	0	0	0	0	0	0	0
Chlorophyta	0	0	0	0	0	0	0	0	0	0	0	0	0	0	0	0
Chryseobacterium	0	0	0	0	0	0	0	0	0	0	0	0	0	0	0	0
Cloacibacterium	0	0	0	0	0	0	0	0	0	0	0	0	0	0	0	0
Clostridium IV	0	0	0	0	0	0	0	0	0	0	0	0	0	0	0	0
Clostridium XI	0	0	0	0	0	0	0	0	0	0	0	0	0	0	0	0
Clostridium XlVa	0	0	0	0	0	0	0	0	0	0	0	0	0	0	0	0
Collinsella	0	0	0	0	0	0	0	0	0	0	0	0	0	0	0	0
Coprococcus	0	0	0	0	0	0	0	0	0	0	0	0	0	0	0	0
Cricetibacter	0	0	0	0	0	0	0	0	0	0	0	0	0	0	0	0
Cryptobacterium	0	0	0	0	0	0	0	0	0	0	0	0	0	0	0	0
Desulfitobacterium	0	0	0	0	0	0	0	0	0	0	0	0	0	0	0	0
Desulfobulbus	0	0	0	0	0	0	0	0	0	0	0	0	0	0	0	0
Dokdonella	0	0	0	0	0	0	0	0	0	0	0	0	0	0	0	0
Enhydrobacter	0	0	0	0	0	0	0	0	0	0	0	0	0	0	0	0
Enterococcus	0	0	0	0	0	0	0	0	0	0	0	0	0	0	0	0
Enterorhabdus	0	0	0	0	0	0	0	0	0	0	0	0	0	0	0	0
Epilithonimonas	0	0	0	0	0	0	0	0	0	0	0	0	0	0	0	0
Erysipelotrichaceae_incertae_sedis	0	0	0	0	0	0	0	0	0	0	0	0	0	0	0	0
Escherichia/Shigella	0	0	0	0	0	0	0	0	0	0	0	0	0	0	0	0
Flavihumibacter	0	0	0	0	0	0	0	0	0	0	0	0	0	0	0	0
Flavobacterium	0	0	0	0	0	0	0	0	0	0	0	0	0	0	0	0
Flavonifractor	0	0	0	0	0	0	0	0	0	0	0	0	0	0	0	0
Gemmiger	0	0	0	0	0	0	0	0	0	0	0	0	0	0	0	0
Gp3	0	0	0	0	0	0	0	0	0	0	0	0	0	0	0	0
Howardella	0	0	0	0	0	0	0	0	0	0	0	0	0	0	0	0
Hyphomicrobium	0	0	0	0	0	0	0	0	0	0	0	0	0	0	0	0
Johnsonella	0	0	0	0	0	0	0	0	0	0	0	0	0	0	0	0
Klebsiella	0	0	0	0	0	0	0	0	0	0	0	0	0	0	0	0
Lactococcus	0	0	0	0	0	0	0	0	0	0	0	0	0	0	0	0
Macellibacteroides	0	0	0	0	0	0	0	0	0	0	0	0	0	0	0	0
Massilia	0	0	0	0	0	0	0	0	0	0	0	0	0	0	0	0
Mesorhizobium	0	0	0	0	0	0	0	0	0	0	0	0	0	0	0	0
Methylocystis	0	0	0	0	0	0	0	0	0	0	0	0	0	0	0	0
Methylomonas	0	0	0	0	0	0	0	0	0	0	0	0	0	0	0	0
Methylophilus	0	0	0	0	0	0	0	0	0	0	0	0	0	0	0	0
Methylosarcina	0	0	0	0	0	0	0	0	0	0	0	0	0	0	0	0
Mobiluncus	0	0	0	0	0	0	0	0	0	0	0	0	0	0	0	0
Moryella	0	0	0	0	0	0	0	0	0	0	0	0	0	0	0	0
Mucispirillum	0	0	0	0	0	0	0	0	0	0	0	0	0	0	0	0
Odoribacter	0	0	0	0	0	0	0	0	0	0	0	0	0	0	0	0
Opitutus	0	0	0	0	0	0	0	0	0	0	0	0	0	0	0	0
Oscillibacter	0	0	0	0	0	0	0	0	0	0	0	0	0	0	0	0
Parabacteroides	0	0	0	0	0	0	0	0	0	0	0	0	0	0	0	0
Parasutterella	0	0	0	0	0	0	0	0	0	0	0	0	0	0	0	0
Pelomonas	0	0	0	0	0	0	0	0	0	0	0	0	0	0	0	0
Peptoniphilus	0	0	0	0	0	0	0	0	0	0	0	0	0	0	0	0
Propionibacterium	0	0	0	0	0	0	0	0	0	0	0	0	0	0	0	0
Prosthecobacter	0	0	0	0	0	0	0	0	0	0	0	0	0	0	0	0
Pseudoflavonifractor	0	0	0	0	0	0	0	0	0	0	0	0	0	0	0	0
Pyramidobacter	0	0	0	0	0	0	0	0	0	0	0	0	0	0	0	0
Rahnella	0	0	0	0	0	0	0	0	0	0	0	0	0	0	0	0
Ralstonia	0	0	0	0	0	0	0	0	0	0	0	0	0	0	0	0
Rhodoferax	0	0	0	0	0	0	0	0	0	0	0	0	0	0	0	0
Rufibacter	0	0	0	0	0	0	0	0	0	0	0	0	0	0	0	0
Ruminococcus	0	0	0	0	0	0	0	0	0	0	0	0	0	0	0	0
Ruminococcus2	0	0	0	0	0	0	0	0	0	0	0	0	0	0	0	0
Salinibacter	0	0	0	0	0	0	0	0	0	0	0	0	0	0	0	0
Scardovia	0	0	0	0	0	0	0	0	0	0	0	0	0	0	0	0
Schwartzia	0	0	0	0	0	0	0	0	0	0	0	0	0	0	0	0
Shinella	0	0	0	0	0	0	0	0	0	0	0	0	0	0	0	0
Shuttleworthia	0	0	0	0	0	0	0	0	0	0	0	0	0	0	0	0
Sphaerobacter	0	0	0	0	0	0	0	0	0	0	0	0	0	0	0	0
Sphingomonas	0	0	0	0	0	0	0	0	0	0	0	0	0	0	0	0
Sphingopyxis	0	0	0	0	0	0	0	0	0	0	0	0	0	0	0	0
Subdivision3_genera_incertae_sedis	0	0	0	0	0	0	0	0	0	0	0	0	0	0	0	0
Succiniclasticum	0	0	0	0	0	0	0	0	0	0	0	0	0	0	0	0
Succinivibrio	0	0	0	0	0	0	0	0	0	0	0	0	0	0	0	0
Taibaiella	0	0	0	0	0	0	0	0	0	0	0	0	0	0	0	0
Taonella	0	0	0	0	0	0	0	0	0	0	0	0	0	0	0	0
Tepidiphilus	0	0	0	0	0	0	0	0	0	0	0	0	0	0	0	0
Terrimonas	0	0	0	0	0	0	0	0	0	0	0	0	0	0	0	0
Thermomonas	0	0	0	0	0	0	0	0	0	0	0	0	0	0	0	0
Thiobacillus	0	0	0	0	0	0	0	0	0	0	0	0	0	0	0	0
Tissierella	0	0	0	0	0	0	0	0	0	0	0	0	0	0	0	0
unclassified_Actinobacteridae	0	0	0	0	0	0	0	0	0	0	0	0	0	0	0	0
unclassified_Alphaproteobacteria	0	0	0	0	0	0	0	0	0	0	0	0	0	0	0	0
unclassified_Anaerolineaceae	0	0	0	0	0	0	0	0	0	0	0	0	0	0	0	0
unclassified_Bacillaceae 1	0	0	0	0	0	0	0	0	0	0	0	0	0	0	0	0
unclassified_Bradyrhizobiaceae	0	0	0	0	0	0	0	0	0	0	0	0	0	0	0	0
unclassified_Chitinophagaceae	0	0	0	0	0	0	0	0	0	0	0	0	0	0	0	0
unclassified_Clostridiaceae 1	0	0	0	0	0	0	0	0	0	0	0	0	0	0	0	0
unclassified_Clostridiales_Incertae Sedis XI	0	0	0	0	0	0	0	0	0	0	0	0	0	0	0	0
unclassified_Cytophagales	0	0	0	0	0	0	0	0	0	0	0	0	0	0	0	0
unclassified_Deltaproteobacteria	0	0	0	0	0	0	0	0	0	0	0	0	0	0	0	0
unclassified_Desulfovibrionales	0	0	0	0	0	0	0	0	0	0	0	0	0	0	0	0
unclassified_Epsilonproteobacteria	0	0	0	0	0	0	0	0	0	0	0	0	0	0	0	0
unclassified_Erythrobacteraceae	0	0	0	0	0	0	0	0	0	0	0	0	0	0	0	0
unclassified_Flavobacteriales	0	0	0	0	0	0	0	0	0	0	0	0	0	0	0	0
unclassified_Hydrogenophilaceae	0	0	0	0	0	0	0	0	0	0	0	0	0	0	0	0
unclassified_Lactobacillaceae	0	0	0	0	0	0	0	0	0	0	0	0	0	0	0	0
unclassified_Methylococcaceae	0	0	0	0	0	0	0	0	0	0	0	0	0	0	0	0
unclassified_Planctomycetaceae	0	0	0	0	0	0	0	0	0	0	0	0	0	0	0	0
unclassified_Polyangiaceae	0	0	0	0	0	0	0	0	0	0	0	0	0	0	0	0
unclassified_Propionibacteriaceae	0	0	0	0	0	0	0	0	0	0	0	0	0	0	0	0
unclassified_Pseudomonadales	0	0	0	0	0	0	0	0	0	0	0	0	0	0	0	0
unclassified_Rhizobiaceae	0	0	0	0	0	0	0	0	0	0	0	0	0	0	0	0
unclassified_Rhodobacteraceae	0	0	0	0	0	0	0	0	0	0	0	0	0	0	0	0
unclassified_Rhodocyclaceae	0	0	0	0	0	0	0	0	0	0	0	0	0	0	0	0
unclassified_Rhodospirillales	0	0	0	0	0	0	0	0	0	0	0	0	0	0	0	0
unclassified_Sphingobacteriaceae	0	0	0	0	0	0	0	0	0	0	0	0	0	0	0	0
unclassified_Sphingobacteriales	0	0	0	0	0	0	0	0	0	0	0	0	0	0	0	0
unclassified_Spirochaetaceae	0	0	0	0	0	0	0	0	0	0	0	0	0	0	0	0
unclassified_Xanthomonadaceae	0	0	0	0	0	0	0	0	0	0	0	0	0	0	0	0
WPS-1_genera_incertae_sedis	0	0	0	0	0	0	0	0	0	0	0	0	0	0	0	0
Xenophilus	0	0	0	0	0	0	0	0	0	0	0	0	0	0	0	0

## Sheet: Genera_inoculum
Supplementary Spreadsheet of Rosier B.T.*, Buetas E.*, Moya-Gonzalvez E.M., Artacho A., Mira A. Nitrate as a potential prebiotic for the oral microbiome. Corresponding author: mira_ale@gva.es
Saliva inoculum before in vitro growh (0h) in 4 out of 12 randomly selected donors
Genus	D2_Saliva	D3_Saliva	D5_Saliva	D6_Saliva	Median	Average	SD	N
Streptococcus	44.2446	43.5124	46.4298	39.322	43.8785	43.3772	2.97396	4
Veillonella	7.54773	6.8319	1.90781	8.68982	7.18981	6.24431	2.99053	4
Neisseria	4.11501	9.81688	14.7927	3.27377	6.96594	7.99959	5.3812	4
Gemella	8.48456	8.21706	4.63421	4.66327	6.44017	6.49978	2.14021	4
Granulicatella	5.57271	4.97719	2.93986	8.29763	5.27495	5.44685	2.2097	4
Prevotella	4.37544	3.51601	0.867187	9.30271	3.94573	4.51534	3.52355	4
Porphyromonas	4.95876	4.40256	2.03741	2.292	3.34728	3.42268	1.47389	4
Fusobacterium	1.65331	1.77981	7.3911	3.34164	2.56072	3.54146	2.67882	4
Haemophilus	2.51709	2.23929	5.08686	1.39831	2.37819	2.81039	1.59044	4
Rothia	1.28683	1.35498	1.41609	4.09131	1.38553	2.0373	1.37036	4
Treponema	3.13575	2.22699	0.127696	0.407214	1.3171	1.47441	1.44672	4
Leptotrichia	0.5786	0.49526	1.86969	1.79309	1.18584	1.18416	0.748785	4
Alloprevotella	2.01862	1.48466	0.0905305	0.0419648	0.787596	0.908944	0.997377	4
Unclass.Lactobacillales	0.743578	0.641714	0.445982	0.895767	0.692646	0.68176	0.188693	4
Unclass.Bacteria	0.63045	0.667427	0.844316	0.65434	0.660883	0.699133	0.0979918	4
Capnocytophaga	0.599811	0.481844	0.522218	0.170968	0.502031	0.44371	0.188303	4
Unclass.Porphyromonadaceae	0.464294	0.518737	0.489818	0.418094	0.477056	0.472736	0.0426808	4
Unclass.Neisseriaceae	0.331134	0.556748	0.843363	0.344008	0.450378	0.518813	0.239828	4
Oribacterium	0.156729	0.294026	1.08351	0.562639	0.428332	0.524225	0.409193	4
Actinomyces	0.388876	0.281728	0.0905305	0.612893	0.335302	0.343507	0.2179	4
unclassified_Bacilli	0.373556	0.353278	0.197261	0.253861	0.303569	0.294489	0.08329	4
Aggregatibacter	0.380627	0.224712	0.464088	0.0165787	0.302669	0.271501	0.196785	4
Unclass.Firmicutes	0.312279	0.22583	0.104825	0.293235	0.259532	0.234042	0.0937895	4
Filifactor	0.450153	0.404704	0.080048	0.0932551	0.24898	0.25704	0.197694	4
Parvimonas	0.226255	0.264958	0.143896	0.504614	0.245607	0.284931	0.154912	4
Unclass.Veillonellaceae	0.24511	0.240363	0.0819539	0.666774	0.242736	0.30855	0.250562	4
unclassified_"Bacteroidales"	0.490219	0.372283	0.0771892	0.0901466	0.231215	0.25746	0.20644	4
Unclass.Flavobacteriaceae	0.259251	0.188937	0.273497	0.106725	0.224094	0.207102	0.0764489	4
Morococcus	0.168513	0.271666	0.371652	0.129003	0.22009	0.235208	0.109047	4
Corynebacterium	0.360594	0.237009	0.194402	0.0756402	0.215706	0.216911	0.117633	4
Catonella	0.220363	0.195644	0.269686	0.0455914	0.208004	0.182821	0.0965251	4
Unclass.Pasteurellaceae	0.166156	0.19788	0.536512	0.0751221	0.182018	0.243918	0.201883	4
Unclass.Clostridiales	0.183832	0.164341	0.0867187	0.517566	0.174087	0.238114	0.190965	4
Unclass.Lachnospiraceae	0.135517	0.135274	0.192496	0.34867	0.164007	0.20299	0.100782	4
Dialister	0.153193	0.181111	0.103872	0.142991	0.148092	0.145292	0.0319705	4
Campylobacter	0.161442	0.111797	0.118166	0.422238	0.139804	0.203411	0.147543	4
Peptostreptococcus	0.131982	0.210178	0.124837	0.0891104	0.128409	0.139027	0.0510069	4
Tannerella	0.117841	0.125212	0.161049	0.109316	0.121527	0.128355	0.0227436	4
Atopobium	0.11902	0.111797	0.113401	2.35624	0.11621	0.675116	1.12076	4
Selenomonas	0.0919161	0.0883195	0.146755	0.108798	0.100357	0.108947	0.0267394	4
Kingella	0.146123	0.124094	0.0686126	0.0331574	0.0963535	0.0929969	0.0515261	4
Lachnoanaerobaculum	0.0895593	0.0872015	0.0752833	0.210342	0.0883804	0.115597	0.063472	4
unclassified_"Bacteroidetes"	0.120198	0.0950273	0.0276356	0.0600977	0.0775625	0.0757396	0.0404443	4
Lautropia	0.0789536	0.07155	0.226803	0.0600977	0.0752518	0.109351	0.0786844	4
unclassified_Bacillales	0.0895593	0.0793757	0.0533654	0.0694232	0.0743995	0.0729309	0.0154181	4
Mycoplasma	0.179119	0.0983812	0.000952953	0.0404105	0.0693959	0.0797158	0.0774119	4
Unclass.Prevotellaceae	0.0730615	0.0570164	0.0190591	0.169413	0.0650389	0.0796376	0.0639907	4
Fretibacterium	0.0718831	0.0637242	0.00285886	0.055435	0.0595796	0.0484753	0.0311435	4
Peptostreptococcaceae_incertae_sedis	0.0553853	0.0614882	0.0838598	0.00984359	0.0584368	0.0526443	0.0310486	4
Abiotrophia	0.0318171	0.0737859	0.195355	0.0031085	0.0528015	0.0760167	0.0846874	4
Stomatobaculum	0.040066	0.0503086	0.0533654	0.384418	0.051837	0.13204	0.168349	4
unclassified_Streptococcaceae	0.0471365	0.0536625	0.0457417	0.0414467	0.0464391	0.0469968	0.00506061	4
unclassified_Carnobacteriaceae	0.0483149	0.0424828	0.0219179	0.122786	0.0453988	0.0588754	0.0440857	4
Megasphaera	0.0424228	0.0413648	0.00190591	0.625327	0.0418938	0.177755	0.298976	4
Eubacterium	0.0282819	0.0503086	0.0781421	0.0295308	0.0399197	0.0465658	0.0233493	4
unclassified_"Fusobacteriaceae"	0.0176762	0.0111797	0.0705185	0.0430009	0.0303386	0.0355938	0.0270289	4
unclassified_Betaproteobacteria	0.00824888	0.0402468	0.0438358	0.0155425	0.0278947	0.0269685	0.0177182	4
Saccharibacteria_genera_incertae_sedis	0.0235682	0.0279492	0.0190591	0.0543988	0.0257587	0.0312438	0.0158576	4
unclassified_"Proteobacteria"	0.0259251	0.0212414	0.0667067	0.00466275	0.0235832	0.029634	0.0263448	4
unclassified_Actinomycetales	0.0223898	0.0190055	0.0114354	0.0284946	0.0206976	0.0203313	0.0071127	4
Mogibacterium	0.0259251	0.0145336	0	0.0668328	0.0202293	0.0268229	0.0287059	3
Peptococcus	0.00589206	0.0167695	0.020965	0.06217	0.0188672	0.0264491	0.0246465	4
unclassified_Micrococcineae	0.0188546	0.0134156	0.0171531	0.0606158	0.0180039	0.0275098	0.0221873	4
Anaerovorax	0	0.0145336	0.0676596	0.0202053	0.0173694	0.0255996	0.0293027	3
Eikenella	0.0176762	0.0145336	0.020965	0.0103617	0.0161049	0.0158841	0.00452208	4
Schwartzia	0.00942729	0.0145336	0.00857657	0.012434	0.0109307	0.0112429	0.00274791	4
unclassified_"Leptotrichiaceae"	0.00235682	0.00223594	0.0133413	0.138846	0.00784908	0.0391951	0.0666379	4
Shuttleworthia	0.00589206	0.00670781	0.00857657	0.0300489	0.00764219	0.0128063	0.0115498	4
unclassified_Opitutae	0.0282819	0.0134156	0	0	0.00670781	0.0104244	0.0134805	2
Lactovum	0.0188546	0.0111797	0	0.00207233	0.00662601	0.00802665	0.00869994	3
Anaeroglobus	0	0.00670781	0.00476476	0.0113978	0.00573629	0.0057176	0.00472033	3
Cardiobacterium	0.00353523	0.00670781	0.0352593	0.00466275	0.00568528	0.0125413	0.0152021	4
Lactobacillus	0.00471365	0.00558984	0.000952953	0.0227957	0.00515174	0.00851303	0.00973189	4
Butyrivibrio	0.00117841	0.0033539	0.00571772	0.0714956	0.00453581	0.0204364	0.0340899	4
Solobacterium	0.00589206	0.00111797	0.00285886	0.00569892	0.00427889	0.00389195	0.00231141	4
Streptobacillus	0	0	0.00857657	0.00828934	0.00414467	0.00421648	0.00487018	2
unclassified_Enterobacteriaceae	0	0.00447187	0.00952953	0.0031085	0.00379019	0.00427748	0.0039701	3
unclassified_"Fusobacteriales"	0.00117841	0.00223594	0.00476476	0.00725317	0.00350035	0.00385807	0.00271789	4
Pseudomonas	0.00235682	0.00447187	0.0190591	0.00207233	0.00341435	0.00699002	0.00811691	4
unclassified_Enterococcaceae	0.00471365	0.00223594	0.00285886	0.00362659	0.00324272	0.00335876	0.00106741	4
unclassified_Corynebacterineae	0.00353523	0.00447187	0.00285886	0.00103617	0.00319705	0.00297553	0.00145225	4
unclassified_Spirochaetaceae	0.00353523	0.00447187	0.00285886	0.000518084	0.00319705	0.00284601	0.001687	4
Centipeda	0.00235682	0.00223594	0.00381181	0.274066	0.00308432	0.0706177	0.135634	4
Johnsonella	0.00942729	0.00558984	0	0	0.00279492	0.00375428	0.00460947	2
unclassified_Clostridia	0.00235682	0.00447187	0	0.0031085	0.00273266	0.0024843	0.00187333	3
unclassified_Corynebacteriaceae	0.00471365	0.00223594	0.00285886	0.00155425	0.0025474	0.00284067	0.00135756	4
unclassified_Gammaproteobacteria	0.00235682	0	0.00571772	0.00259042	0.00247362	0.00266624	0.00234676	3
unclassified_Campylobacterales	0	0.00111797	0.00381181	0.006217	0.00246489	0.0027867	0.00279095	3
Phocaeicola	0.00235682	0.0033539	0	0.00155425	0.00195554	0.00181624	0.00141704	3
unclassified_Comamonadaceae	0.00117841	0	0.00285886	0.00259042	0.00188442	0.00165692	0.00132796	3
Staphylococcus	0.00235682	0	0.000952953	0.0264223	0.00165489	0.00743301	0.0126965	3
Cryptobacterium	0.00117841	0.00111797	0	0.00932551	0.00114819	0.00290547	0.00431418	3
Soonwooa	0.00117841	0.00111797	0.00190591	0	0.00114819	0.00105057	0.000786592	3
unclassified_Root	0.00117841	0	0.00285886	0.00103617	0.00110729	0.00126836	0.00118328	3
unclassified_Anaerolineaceae	0	0.00111797	0.00190591	0.000518084	0.000818026	0.000885489	0.000819425	3
unclassified_Burkholderiales	0.00235682	0.00111797	0	0.000518084	0.000818026	0.000998219	0.00101442	3
Serratia	0	0	0.00190591	0.00155425	0.000777126	0.000865039	0.00100913	2
unclassified_Propionibacteriaceae	0	0.00111797	0.000952953	0.000518084	0.000735518	0.000647251	0.000500215	3
Simonsiella	0	0.00111797	0.772845	0	0.000558984	0.193491	0.386236	2
unclassified_Micrococcaceae	0	0	0.000952953	0.0031085	0.000476476	0.00101536	0.00146595	2
Eggerthia	0	0.00111797	0.000952953	0	0.000476476	0.00051773	0.000601607	2
unclassified_Actinobacteria	0.00117841	0	0	0.000518084	0.000259042	0.000424124	0.000559029	2
unclassified_Actinomycetaceae	0.00235682	0	0	0.000518084	0.000259042	0.000718727	0.00111904	2
Sneathia	0	0	0	0.0150244	0	0.00375611	0.00751221	1
Moraxella	0	0.0201234	0	0	0	0.00503086	0.0100617	1
Acidovorax	0	0	0.00476476	0	0	0.00119119	0.00238238	1
Peptoniphilus	0	0	0	0.00259042	0	0.000647605	0.00129521	1
Moryella	0	0	0	0.00466275	0	0.00116569	0.00233138	1
Faucicola	0	0.00447187	0	0	0	0.00111797	0.00223594	1
Bulleidia	0	0	0	0.00155425	0	0.000388563	0.000777126	1
Scardovia	0	0	0	0.00155425	0	0.000388563	0.000777126	1
Howardella	0	0	0	0.00259042	0	0.000647605	0.00129521	1
Desulfitobacterium	0	0	0.00190591	0	0	0.000476476	0.000952953	1
Propionibacterium	0	0	0	0.00207233	0	0.000518084	0.00103617	1
Slackia	0	0	0	0.00103617	0	0.000259042	0.000518084	1
unclassified_Coriobacteriaceae	0	0.00447187	0	0	0	0.00111797	0.00223594	1
Vagococcus	0.00235682	0	0	0	0	0.000589206	0.00117841	1
SR1_genera_incertae_sedis	0	0	0.00285886	0	0	0.000714715	0.00142943	1
Acinetobacter	0.00117841	0	0	0	0	0.000294603	0.000589206	1
Bergeriella	0	0	0.00381181	0	0	0.000952953	0.00190591	1
Chlorophyta	0	0	0	0.000518084	0	0.000129521	0.000259042	1
Comamonas	0	0	0	0.000518084	0	0.000129521	0.000259042	1
Leuconostoc	0.00117841	0	0	0	0	0.000294603	0.000589206	1
Mobiluncus	0	0.00111797	0	0	0	0.000279492	0.000558984	1
Olsenella	0	0	0	0.000518084	0	0.000129521	0.000259042	1
Pseudoramibacter	0.00117841	0	0	0	0	0.000294603	0.000589206	1
Stenotrophomonas	0	0.00111797	0	0	0	0.000279492	0.000558984	1
Tessaracoccus	0	0	0.00190591	0	0	0.000476476	0.000952953	1
unclassified_"Verrucomicrobia"	0.00117841	0	0	0	0	0.000294603	0.000589206	1
unclassified_Actinobacteridae	0	0	0	0.00103617	0	0.000259042	0.000518084	1
unclassified_Clostridiales_Incertae Sedis XI	0	0.00111797	0	0	0	0.000279492	0.000558984	1
unclassified_Clostridiales_Incertae Sedis XIII	0	0	0	0.000518084	0	0.000129521	0.000259042	1
unclassified_Desulfuromonadales	0	0	0.000952953	0	0	0.000238238	0.000476476	1
unclassified_Lactobacillaceae	0	0	0	0.000518084	0	0.000129521	0.000259042	1
unclassified_Pseudomonadaceae	0	0	0	0.00155425	0	0.000388563	0.000777126	1
unclassified_Rhodobacteraceae	0.00117841	0	0	0	0	0.000294603	0.000589206	1
unclassified_Sphingobacteriaceae	0	0	0	0.000518084	0	0.000129521	0.000259042	1
Xanthomonas	0	0	0	0.000518084	0	0.000129521	0.000259042	1
Arcobacter	0	0	0.00190591	0	0	0.000476476	0.000952953	1
Ignavibacterium	0	0.00111797	0	0	0	0.000279492	0.000558984	1
unclassified_Rhodocyclaceae	0	0	0	0.000518084	0	0.000129521	0.000259042	1
unclassified_Epsilonproteobacteria	0	0	0	0.000518084	0	0.000129521	0.000259042	1
unclassified_Moraxellaceae	0	0	0.000952953	0	0	0.000238238	0.000476476	1
Zoogloea	0	0	0	0.000518084	0	0.000129521	0.000259042	1
Anaerococcus	0	0	0	0	0	0	0	0
Bacteroides	0	0	0	0	0	0	0	0
Bifidobacterium	0	0	0	0	0	0	0	0
Chryseobacterium	0	0	0	0	0	0	0	0
Cloacibacterium	0	0	0	0	0	0	0	0
Clostridium XVIII	0	0	0	0	0	0	0	0
Desulfobulbus	0	0	0	0	0	0	0	0
Desulfurella	0	0	0	0	0	0	0	0
Diaphorobacter	0	0	0	0	0	0	0	0
Enterococcus	0	0	0	0	0	0	0	0
Flavobacterium	0	0	0	0	0	0	0	0
Lactococcus	0	0	0	0	0	0	0	0
Methylocystis	0	0	0	0	0	0	0	0
Mycobacterium	0	0	0	0	0	0	0	0
Necropsobacter	0	0	0	0	0	0	0	0
Pedobacter	0	0	0	0	0	0	0	0
Propionimicrobium	0	0	0	0	0	0	0	0
Rhodanobacter	0	0	0	0	0	0	0	0
Snodgrassella	0	0	0	0	0	0	0	0
Streptophyta	0	0	0	0	0	0	0	0
Succinivibrio	0	0	0	0	0	0	0	0
Sulfurimonas	0	0	0	0	0	0	0	0
Thauera	0	0	0	0	0	0	0	0
Thermomonas	0	0	0	0	0	0	0	0
Thiobacillus	0	0	0	0	0	0	0	0
unclassified_"Flavobacteriales"	0	0	0	0	0	0	0	0
unclassified_Aerococcaceae	0	0	0	0	0	0	0	0
unclassified_Alphaproteobacteria	0	0	0	0	0	0	0	0
unclassified_Ignavibacteriaceae	0	0	0	0	0	0	0	0
unclassified_Peptostreptococcaceae	0	0	0	0	0	0	0	0
unclassified_Pseudomonadales	0	0	0	0	0	0	0	0
unclassified_Rhizobiaceae	0	0	0	0	0	0	0	0
unclassified_Selenomonadales	0	0	0	0	0	0	0	0
unclassified_Spirochaetales	0	0	0	0	0	0	0	0
unclassified_Staphylococcaceae	0	0	0	0	0	0	0	0
unclassified_Xanthomonadaceae	0	0	0	0	0	0	0	0
Weissella	0	0	0	0	0	0	0	0

## Sheet: Wilcox_5h
Supplementary Spreadsheet of Rosier B.T.*, Buetas E.*, Moya-Gonzalvez E.M., Artacho A., Mira A. Nitrate as a potential prebiotic for the oral microbiome. Corresponding author: mira_ale@gva.es
Wilcoxon outcome comparing the control and 6.5 mM nitrate conditions at 5h
taxon	wilcox.p.value	adj.fdr.wilcox.p.value	mean.control	mean.nitrate
Alloprevotella	0.000488281	0.00952148	0.497167	0.2085
Neisseria	0.000488281	0.00952148	6.56067	20.6464
Rothia	0.000488281	0.00952148	0.229417	0.52675
unclassified_Betaproteobacteria	0.000488281	0.00952148	0.0274167	0.08275
unclassified_Firmicutes	0.000488281	0.00952148	0.313583	0.198
unclassified_Neisseriaceae	0.000488281	0.00952148	0.383167	0.945417
unclassified_Veillonellaceae	0.000976563	0.0163225	0.48525	0.262667
unclassified_Porphyromonadaceae	0.00146484	0.0171387	0.16275	0.0935
unclassified_Prevotellaceae	0.00146484	0.0171387	0.384167	0.221333
Veillonella	0.00146484	0.0171387	18.4328	10.8421
Leptotrichia	0.00341797	0.0322359	0.606833	0.142583
Prevotella	0.00341797	0.0322359	3.81642	1.98575
unclassified_Micrococcineae	0.00377029	0.0322359	0.0035	0.00991667
unclassified_Proteobacteria	0.00385729	0.0322359	0.0661667	0.187667
Fusobacterium	0.00488281	0.0336052	0.402833	0.154667
Porphyromonas	0.00488281	0.0336052	1.11267	0.563333
unclassified_Bacteroidetes	0.00488281	0.0336052	0.0189167	0.0114167
Lachnoanaerobaculum	0.00856445	0.0556689	0.1085	0.018
Atopobium	0.0112782	0.0694499	0.292333	0.122917
Oribacterium	0.0161133	0.0939362	0.175417	0.0693333
Campylobacter	0.0184661	0.0939362	0.0595	0.03525
unclassified_Bacillales	0.0184661	0.0939362	0.025	0.03825
unclassified_Bacteria	0.0184661	0.0939362	0.419167	0.542833
Selenomonas	0.0236286	0.115189	0.00391667	0.00216667
unclassified_Carnobacteriaceae	0.0290628	0.136014	0.0359167	0.02975
Morococcus	0.0360317	0.152668	0.105833	0.250917
Unclassified_Bacteroidales_long	0.0360317	0.152668	0.0246667	0
Kingella	0.036536	0.152668	0.00741667	0.0145
unclassified_Lachnospiraceae	0.0412331	0.16033	0.107167	0.0185833
Peptostreptococcaceae_incertae_sedis	0.0417852	0.16033	0.003	0.00075
unclassified_Lactobacillales	0.0424805	0.16033	0.600417	0.487
Oscillibacter	0.0477149	0.174458	0.000916667	0
unclassified_Clostridiales	0.052787	0.183542	0.0713333	0.0160833
Odoribacter	0.0533369	0.183542	0.000666667	0
Streptobacillus	0.0590582	0.197423	0.00491667	0.00258333
unclassified_Flavobacteriaceae	0.0650504	0.205941	0.061	0.0399167
Lactovum	0.0651265	0.205941	0.00466667	0.00166667
unclassified_Campylobacterales	0.0731398	0.225194	0.00133333	0.000333333
unclassified_Fusobacteriaceae	0.0829311	0.248793	0.00733333	0.00458333
Solobacterium	0.0898143	0.253533	0.00466667	0.00233333
Actinomyces	0.0915557	0.253533	0.185	0.0945
Abiotrophia	0.0922852	0.253533	0.183333	0.18025
unclassified_Micrococcaceae	0.0946707	0.253533	0	0.0005
unclassified_Chitinophagaceae	0.0975125	0.253533	0.000666667	0
unclassified_Root	0.0975125	0.253533	0.00075	0
Megasphaera	0.102918	0.261769	0.408	0.1445
unclassified_Actinomycetales	0.113658	0.282936	0.00591667	0.00366667
Dialister	0.11954	0.291378	0.02325	0.01575
unclassified_Clostridia	0.124773	0.297927	0.00225	0.000416667
Peptostreptococcus	0.135796	0.317763	0.307167	0.14525
Stomatobaculum	0.142213	0.326254	0.03125	0.0145833
Acidovorax	0.148915	0.330658	0.00025	0
unclassified_Burkholderiales	0.151434	0.330658	0.00825	0.00533333
unclassified_Leptotrichiaceae	0.152611	0.330658	0.0116667	0.00408333
Clostridium XI	0.173568	0.350129	0.000333333	0
unclassified_Alphaproteobacteria	0.173568	0.350129	0.000666667	0
Bergeriella	0.173568	0.350129	8.33333e-05	0.000416667
Gemmiger	0.173568	0.350129	0	0.000833333
Howardella	0.181449	0.359823	0.00183333	0.000416667
Barnesiella	0.201243	0.372231	0.000583333	0.00166667
Saccharibacteria_genera_incertae_sedis	0.201741	0.372231	0.0275	0.00508333
unclassified_Fusobacteriales	0.203374	0.372231	0.001	0.000166667
Gemella	0.203613	0.372231	2.03308	2.783
Streptococcus	0.203613	0.372231	48.0188	45.2855
Catonella	0.208549	0.374232	0.013	0.00766667
Bacteroides	0.211105	0.374232	0.0025	0.00125
Tannerella	0.219467	0.383248	0.00516667	0.00341667
Hallella	0.222801	0.383349	0.00191667	0.000333333
Faecalibacterium	0.242288	0.410836	0.00025	0.001
Corynebacterium	0.266402	0.445273	0.0156667	0.01225
Mycoplasma	0.276303	0.455316	0.00225	0.00133333
Treponema	0.283612	0.460869	0.01825	0.0114167
Aggregatibacter	0.306556	0.49133	0.59175	0.552083
Eikenella	0.342829	0.532317	0.00941667	0.00466667
Planobacterium	0.343028	0.532317	0.00125	0.0005
Fretibacterium	0.345779	0.532317	0.000583333	0.00025
Butyrivibrio	0.36131	0.549004	0.00583333	0.00125
Cloacibacterium	0.407626	0.611439	0.00025	0.0005
Granulicatella	0.423828	0.627695	2.38458	2.15975
Mogibacterium	0.460597	0.673623	0.00433333	0.001
Soonwooa	0.4795	0.692611	0.000833333	0.000583333
Staphylococcus	0.498225	0.710882	0.00133333	0.00275
unclassified_Enterococcaceae	0.506736	0.714314	0.000833333	0.00141667
Lautropia	0.529368	0.737334	0.00675	0.006
unclassified_Bacilli	0.556147	0.765519	0.194667	0.1845
Serratia	0.573043	0.771683	0.004	0.00491667
Pseudomonas	0.573816	0.771683	0.00966667	0.00833333
Rhodanobacter	0.587937	0.781689	0.00141667	0.00125
Capnocytophaga	0.62207	0.801272	0.0433333	0.03725
Haemophilus	0.62207	0.801272	7.32708	7.29808
Centipeda	0.623212	0.801272	0.00816667	0.00266667
unclassified_Pseudomonadaceae	0.669028	0.837177	0.00141667	0.001
Simonsiella	0.670379	0.837177	0.0501667	0.0293333
Eubacterium	0.672604	0.837177	0.0255833	0.0115833
Mannheimia	0.710347	0.865735	0.000416667	0.00025
unclassified_Moraxellaceae	0.710347	0.865735	0.000833333	0.001
Anaerovorax	0.752494	0.907647	0.00133333	0.000833333
Anaeroglobus	0.78353	0.929449	0.000583333	0.000916667
Shuttleworthia	0.786457	0.929449	0.00075	0.00141667
unclassified_Gammaproteobacteria	0.824013	0.954698	0.009	0.00941667
Diaphorobacter	0.824141	0.954698	0.0005	0.000416667
unclassified_Enterobacteriaceae	0.844283	0.956848	0.0133333	0.01375
Streptophyta	0.853923	0.956848	0.000583333	0.00075
Lactobacillus	0.855132	0.956848	0.00316667	0.001
Filifactor	0.858709	0.956848	0.00791667	0.00941667
unclassified_Pasteurellaceae	0.909668	1	2.22358	2.00483
Parvimonas	0.918813	1	0.01	0.0111667
unclassified_Bacteroidales	0.964524	1	0.0181667	0.0164167
Alistipes	1	1	0.0005	0.0005
Peptococcus	1	1	0.000583333	0.000583333
unclassified_Comamonadaceae	1	1	0.00358333	0.004
unclassified_Peptostreptococcaceae	1	1	0.000333333	0.000333333
unclassified_Ruminococcaceae	1	1	0.00125	0.000916667
unclassified_Streptococcaceae	1	1	0.0415833	0.0414167
Cardiobacterium	1	1	0.000416667	0.000333333
Conchiformibius	1	1	0	0.000166667
Moraxella	1	1	0.00566667	0.00275
Clostridium XIX	NA	NA	0	0

## Sheet: Wilcox_9h
Supplementary Spreadsheet of Rosier B.T.*, Buetas E.*, Moya-Gonzalvez E.M., Artacho A., Mira A. Nitrate as a potential prebiotic for the oral microbiome. Corresponding author: mira_ale@gva.es
Wilcoxon outcome comparing the control and 6.5 mM nitrate conditions at 9h
taxon	wilcox.p.value	adj.fdr.wilcox.p.value	mean.control	mean.nitrate
Neisseria	0.000488281	0.00927734	5.78	20.9908
unclassified_Firmicutes	0.000488281	0.00927734	0.401333	0.255167
unclassified_Neisseriaceae	0.000488281	0.00927734	0.35325	1.06792
unclassified_Proteobacteria	0.000488281	0.00927734	0.0668333	0.208667
unclassified_Veillonellaceae	0.000488281	0.00927734	0.56775	0.384417
Veillonella	0.000488281	0.00927734	28.0448	20.4623
unclassified_Lactobacillales	0.000976563	0.015904	0.614417	0.416417
Streptococcus	0.00146484	0.0185547	38.4752	31.7486
unclassified_Betaproteobacteria	0.00146484	0.0185547	0.02275	0.0690833
Oribacterium	0.00385729	0.0439731	0.183333	0.1055
unclassified_Bacilli	0.00488281	0.0506037	0.212333	0.1525
unclassified_Flavobacteriaceae	0.00762575	0.0724446	0.0454167	0.0295
Parvimonas	0.00915169	0.0802533	0.01675	0.00841667
Leptotrichia	0.012207	0.0964742	0.284	0.180083
unclassified_Leptotrichiaceae	0.012694	0.0964742	0.008	0.00166667
Lactovum	0.0135601	0.0966158	0.00383333	0.00216667
unclassified_Bacteria	0.0161133	0.108054	0.440417	0.540583
Rothia	0.0185577	0.117532	0.12825	0.254
Aggregatibacter	0.0209961	0.118425	0.341167	0.718
Capnocytophaga	0.0209961	0.118425	0.0378333	0.0891667
Peptostreptococcaceae_incertae_sedis	0.0218151	0.118425	0.0025	0.000333333
unclassified_Micrococcineae	0.0317471	0.164508	0.00175	0.00425
Morococcus	0.0360317	0.166798	0.0955	0.247417
Unclassified_Bacteroidales_long	0.0360317	0.166798	0.0324167	0
Dialister	0.0365785	0.166798	0.10475	0.0660833
Actinomyces	0.0424805	0.179362	0.104667	0.0765
Fusobacterium	0.0424805	0.179362	1.17442	0.37675
Corynebacterium	0.0616262	0.250907	0.01175	0.00691667
Bacteroides	0.0731398	0.26076	0.000333333	0.00158333
Filifactor	0.0748803	0.26076	0.00458333	0.00258333
Atopobium	0.0771484	0.26076	0.209833	0.157417
Granulicatella	0.0771484	0.26076	1.84583	1.55617
Lachnoanaerobaculum	0.0771484	0.26076	0.0934167	0.0480833
Tannerella	0.079688	0.26076	0.00466667	0.00216667
Catonella	0.0800579	0.26076	0.0178333	0.0131667
unclassified_Fusobacteriaceae	0.08426	0.266823	0.0343333	0.008
Staphylococcus	0.0975125	0.292538	0	0.00233333
unclassified_Enterococcaceae	0.0975125	0.292538	0.00141667	0.000166667
Saccharibacteria_genera_incertae_sedis	0.105795	0.309246	0.00725	0.00375
Peptostreptococcus	0.109863	0.31311	0.87675	0.5945
unclassified_Enterobacteriaceae	0.145463	0.404458	0.01425	0.00425
Gemella	0.151367	0.410854	1.29775	1.82958
Streptobacillus	0.169564	0.449542	0.0055	0.0015
Haemophilus	0.17627	0.449836	8.36733	8.859
unclassified_Carnobacteriaceae	0.184858	0.449836	0.0356667	0.0325833
Conchiformibius	0.185877	0.449836	0.000666667	0.00025
unclassified_Bacillales	0.195195	0.449836	0.0148333	0.0211667
unclassified_Prevotellaceae	0.197326	0.449836	0.445167	0.39
Butyrivibrio	0.201243	0.449836	0.00491667	0.00275
Solobacterium	0.201243	0.449836	0.00483333	0.00191667
unclassified_Fusobacteriales	0.201243	0.449836	0.00116667	0.00025
unclassified_Porphyromonadaceae	0.209251	0.458744	0.313583	0.295833
unclassified_Clostridiales	0.223302	0.458749	0.0433333	0.0405
unclassified_Bacteroidetes	0.223837	0.458749	0.0210833	0.0156667
Serratia	0.227581	0.458749	0.00275	0.00125
Alloprevotella	0.233398	0.458749	0.50975	0.369083
unclassified_Bacteroidales	0.233398	0.458749	0.0278333	0.0355833
unclassified_Pasteurellaceae	0.233398	0.458749	2.18575	2.115
Prevotella	0.266113	0.511659	3.37142	2.78025
unclassified_Comamonadaceae	0.269294	0.511659	0.000166667	0.001
Kingella	0.282934	0.528762	0.00641667	0.01075
Stomatobaculum	0.294507	0.541514	0.0636667	0.04625
unclassified_Streptococcaceae	0.306317	0.554288	0.0396667	0.0345
Porphyromonas	0.339355	0.564062	1.88	1.50675
Streptophyta	0.345779	0.564062	0	0.000333333
Eubacterium	0.348136	0.564062	0.0581667	0.0160833
Abiotrophia	0.352542	0.564062	0.11875	0.165167
Moraxella	0.36131	0.564062	0.00191667	0.00291667
Barnesiella	0.371093	0.564062	0	0.000416667
Howardella	0.371093	0.564062	0.00308333	0
Shuttleworthia	0.371093	0.564062	0.00416667	0
unclassified_Chitinophagaceae	0.371093	0.564062	0.000416667	0
unclassified_Peptostreptococcaceae	0.371093	0.564062	0.0015	0.0005
Clostridium XIX	0.371093	0.564062	0.00133333	0.000166667
unclassified_Micrococcaceae	0.371093	0.564062	0	0.00025
unclassified_Root	0.407626	0.60692	0.000333333	0.001
unclassified_Lachnospiraceae	0.409937	0.60692	0.0455833	0.0194167
unclassified_Campylobacterales	0.440086	0.643202	0.001	0.002
Lautropia	0.498225	0.718957	0.0035	0.00458333
Anaeroglobus	0.583882	0.832032	0.00158333	0.000666667
unclassified_Burkholderiales	0.671566	0.945168	0.00616667	0.00541667
Treponema	0.682504	0.948848	0.00716667	0.0065
Pseudomonas	0.721447	0.990903	0.00625	0.00475
unclassified_Actinomycetales	0.759006	1	0.00158333	0.00366667
Lactobacillus	0.786457	1	0.00183333	0.00191667
Selenomonas	0.812218	1	0.00308333	0.00258333
Eikenella	0.823669	1	0.0163333	0.0188333
Simonsiella	0.833935	1	0.02775	0.0329167
Megasphaera	0.838464	1	0.2815	0.319
Anaerovorax	0.850107	1	0.000333333	0.00025
unclassified_Pseudomonadaceae	0.850107	1	0.000416667	0.000333333
Cardiobacterium	0.850107	1	0.0005	0.000416667
Centipeda	0.855132	1	0.00366667	0.00291667
Mycoplasma	0.855132	1	0.001	0.00125
Campylobacter	0.909668	1	0.0441667	0.0789167
unclassified_Gammaproteobacteria	0.937353	1	0.00858333	0.00875
Acidovorax	1	1	0.000166667	0.000583333
Diaphorobacter	1	1	0	0.000166667
Fretibacterium	1	1	0.000166667	0.00025
Hallella	1	1	0	0.00025
Mannheimia	1	1	0.00025	0.000333333
Mogibacterium	1	1	0.00458333	0.0035
Oscillibacter	1	1	0.000166667	0
Peptococcus	1	1	0.000333333	0.000333333
Planobacterium	1	1	0.000666667	0.000583333
Rhodanobacter	1	1	0.00025	0.000166667
Soonwooa	1	1	0.000166667	0.001
unclassified_Alphaproteobacteria	1	1	0.000166667	0
unclassified_Clostridia	1	1	0.0005	0.00108333
unclassified_Ruminococcaceae	1	1	0.000166667	8.33333e-05
Bergeriella	1	1	0.000333333	0.000166667
Faecalibacterium	1	1	0	0.000166667
Gemmiger	1	1	0.000166667	0
unclassified_Moraxellaceae	1	1	0.000583333	0.000916667
Alistipes	NA	NA	0	0
Cloacibacterium	NA	NA	0	0
Clostridium XI	NA	NA	0	0
Odoribacter	NA	NA	0	0

## Sheet: ANCOMII_5h
Supplementary Spreadsheet of Rosier B.T.*, Buetas E.*, Moya-Gonzalvez E.M., Artacho A., Mira A. Nitrate as a potential prebiotic for the oral microbiome. Corresponding author: mira_ale@gva.es
ANCOMII outcome comparing the control and 6.5 mM nitrate conditions at 5h
feature	ANCOMII.pval	ANCOMII.adjpval.BH	mean.control	mean.nitrate	log2FC
unclassified.Micrococcineae	7.61744e-07	7.99831e-05	0.00350128	0.00967188	-1.43382
unclassified.Firmicutes	3.56374e-06	0.000187096	0.313733	0.197777	0.665327
Veillonella	2.08292e-05	0.000729021	18.4394	10.8496	0.765137
Fusobacterium	3.73305e-05	0.000979926	0.403163	0.154344	1.3845
unclassified.Veillonellaceae	5.11518e-05	0.00107419	0.485334	0.262861	0.88436
unclassified.Prevotellaceae	9.07797e-05	0.00137086	0.384303	0.221277	0.796046
Neisseria	9.13908e-05	0.00137086	6.56377	20.6587	-1.65413
Alloprevotella	0.000118632	0.00155704	0.497817	0.208939	1.25203
unclassified.Betaproteobacteria	0.00060264	0.00614736	0.0276837	0.0825483	-1.57188
unclassified.Lactobacillales	0.000628604	0.00614736	0.600533	0.487222	0.301597
Leptotrichia	0.000715808	0.00614736	0.606807	0.142443	2.08988
Lachnoanaerobaculum	0.000733273	0.00614736	0.108525	0.0179351	2.5888
Porphyromonas	0.000761102	0.00614736	1.11325	0.563929	0.981037
Atopobium	0.000908362	0.00654196	0.2924	0.122808	1.25068
unclassified.Carnobacteriaceae	0.000934566	0.00654196	0.0360125	0.0293448	0.294261
unclassified.Bacteroidetes	0.00103123	0.00676745	0.0189269	0.0115904	0.701531
unclassified.Lachnospiraceae	0.0011526	0.00681321	0.107031	0.0187681	2.50379
Oribacterium	0.00116798	0.00681321	0.175273	0.0695106	1.33274
Prevotella	0.00202912	0.0104817	3.81722	1.98622	0.942456
unclassified.Flavobacteriaceae	0.00205181	0.0104817	0.0609453	0.0399414	0.608076
unclassified.Porphyromonadaceae	0.00209633	0.0104817	0.162817	0.0935778	0.798196
unclassified.Neisseriaceae	0.00228561	0.0109086	0.383391	0.946015	-1.30277
unclassified.Proteobacteria	0.00396735	0.0175525	0.0662756	0.187754	-1.50054
unclassified.Bacilli	0.004012	0.0175525	0.194698	0.184646	0.0764266
Actinomyces	0.00419425	0.0176159	0.185151	0.0945845	0.968097
Dialister	0.00755057	0.0304927	0.0233404	0.0155922	0.578194
Tannerella	0.0105144	0.0408893	0.00517025	0.00325243	0.64877
Streptococcus	0.011825	0.0443437	48.0409	45.3137	0.0843155
Granulicatella	0.0143365	0.0501173	2.3863	2.16084	0.143178
Rothia	0.0147384	0.0501173	0.229451	0.527051	-1.19931
unclassified.Streptococcaceae	0.0147965	0.0501173	0.0416018	0.0412011	0.0139216
unclassified.Clostridiales	0.0162758	0.0534048	0.0713446	0.0161743	2.13252
Capnocytophaga	0.0178566	0.0568165	0.0432677	0.0375107	0.205348
unclassified.Fusobacteriaceae	0.0205263	0.0633901	0.00725422	0.00441752	0.699972
Catonella	0.0484063	0.144457	0.0130878	0.00783549	0.731004
unclassified.Actinomycetales	0.0495282	0.144457	0.00608502	0.00375618	0.678099
Streptobacillus	0.0518046	0.147013	0.00508489	0.0026674	0.899739
Morococcus	0.0548236	0.151486	0.105945	0.251328	-1.24527
Abiotrophia	0.0744362	0.200405	0.183474	0.180734	0.0216954
unclassified.Burkholderiales	0.0831783	0.211583	0.00816917	0.00558477	0.538663
unclassified.Campylobacterales	0.0854062	0.211583	0.00141688	0.000333881	1.74844
Megasphaera	0.0864763	0.211583	0.408051	0.144704	1.49484
unclassified.Leptotrichiaceae	0.0875837	0.211583	0.0116699	0.00408732	1.48548
unclassified.Clostridia	0.0886633	0.211583	0.00233394	0.000416697	2.18242
Peptostreptococcaceae.incertae.sedis	0.0964138	0.224965	0.00291933	0.000750628	1.7977
Treponema	0.107561	0.245521	0.0180966	0.0115882	0.637522
Peptostreptococcus	0.11053	0.24693	0.307083	0.145179	1.08014
Stomatobaculum	0.115239	0.247299	0.031254	0.0146905	1.08269
Solobacterium	0.115406	0.247299	0.00466713	0.00233396	0.96261
Planobacterium	0.132021	0.270772	0.00116697	0.000500043	1.04751
Barnesiella	0.133023	0.270772	0.000666866	0.00183363	-1.30649
Saccharibacteria.genera.incertae.sedis	0.138314	0.270772	0.0275903	0.00533648	2.34332
Pseudomonas	0.140838	0.270772	0.00958616	0.00841813	0.184878
Lactovum	0.141609	0.270772	0.0048409	0.00158615	1.53707
Mogibacterium	0.141833	0.270772	0.00433335	0.00100006	1.98648
Kingella	0.146326	0.27436	0.00734014	0.0143496	-0.955283
Bacteroides	0.153001	0.281843	0.0025006	0.00133509	0.846581
Hallella	0.15777	0.283765	0.00191704	0.000333373	2.15534
Howardella	0.159449	0.283765	0.00183339	0.00050002	1.64765
Selenomonas	0.187906	0.328836	0.00391926	0.00208459	0.872088
Butyrivibrio	0.193372	0.332853	0.00591776	0.00133448	2.04973
Mycoplasma	0.218455	0.369963	0.00225274	0.0013351	0.703509
Haemophilus	0.223114	0.371857	7.33034	7.30241	0.00550746
Eikenella	0.234222	0.378488	0.0093381	0.00458531	1.00649
unclassified.Pasteurellaceae	0.234302	0.378488	2.22428	2.00524	0.149555
Lautropia	0.248313	0.389742	0.00675633	0.00601052	0.165503
Corynebacterium	0.248693	0.389742	0.0156769	0.0120103	0.380883
Filifactor	0.272703	0.421085	0.00792003	0.00941832	-0.246392
unclassified.Pseudomonadaceae	0.296221	0.450771	0.00133413	0.00108402	0.271268
Fretibacterium	0.329417	0.494126	0.000583963	0.000250036	0.918629
Alistipes	0.337042	0.495521	0.000500103	0.000500083	4.42494e-05
Shuttleworthia	0.339786	0.495521	0.000750672	0.00133346	-0.735969
Eubacterium	0.37383	0.537701	0.0255055	0.0113392	1.16072
Centipeda	0.399955	0.567504	0.00825191	0.00266733	1.58494
Lactobacillus	0.420139	0.588195	0.00316733	0.00100014	1.54899
unclassified.Ruminococcaceae	0.436337	0.602834	0.00133363	0.000916829	0.485486
unclassified.Fusobacteriales	0.456297	0.61564	0.00100018	0.000167744	1.94234
Simonsiella	0.457333	0.61564	0.0501058	0.0294277	0.765283
unclassified.Peptostreptococcaceae	0.464664	0.617592	0.000333347	0.000333348	-5.23523e-06
unclassified.Gammaproteobacteria	0.561757	0.735918	0.00900788	0.00934159	-0.0517759
Cardiobacterium	0.574717	0.735918	0.000333467	0.00033339	0.000241393
Mannheimia	0.574717	0.735918	0.000500173	0.000250033	0.737196
unclassified.Moraxellaceae	0.610146	0.768169	0.000833483	0.00100017	-0.231305
Diaphorobacter	0.614535	0.768169	0.000500306	0.000416698	0.207064
Aggregatibacter	0.640411	0.790821	0.59195	0.552586	0.0992551
Faecalibacterium	0.64772	0.790821	0.000250058	0.00100067	-1.58552
unclassified.Enterococcaceae	0.673754	0.808862	0.000833725	0.00141678	-0.685393
Peptococcus	0.684052	0.808862	0.00058342	0.000583913	-0.00100451
unclassified.Bacteroidales	0.685607	0.808862	0.0181896	0.0165968	0.131266
Parvimonas	0.694357	0.810083	0.00992394	0.0111743	-0.169185
Anaerovorax	0.715801	0.825925	0.00125053	0.00083342	0.521239
unclassified.Bacillales	0.76634	0.87384	0.0251872	0.0383031	-0.602327
Anaeroglobus	0.773973	0.87384	0.00058395	0.000917313	-0.556013
Gemella	0.7944	0.882203	2.03446	2.7867	-0.453889
Moraxella	0.798183	0.882203	0.00566765	0.00283362	0.969291
unclassified.Enterobacteriaceae	0.838679	0.908777	0.0131708	0.0140032	-0.0876153
Staphylococcus	0.847094	0.908777	0.00141704	0.00275038	-0.898903
unclassified.Comamonadaceae	0.848192	0.908777	0.00358481	0.00400133	-0.153511
unclassified.Bacteria	0.886251	0.939963	0.419352	0.543087	-0.372923
Serratia	0.903931	0.949128	0.0038343	0.00491726	-0.348823
Bergeriella	1	1	8.33508e-05	0.000416733	-1.37844
Cloacibacterium	1	1	0.000250282	0.000500035	-0.735919
Soonwooa	1	1	0.000834024	0.000583389	0.437009
Rhodanobacter	1	1	0.00133364	0.00133352	0.000114623
Streptophyta	1	1	0.000583464	0.00083345	-0.435993

## Sheet: ANCOMII_9h
Supplementary Spreadsheet of Rosier B.T.*, Buetas E.*, Moya-Gonzalvez E.M., Artacho A., Mira A. Nitrate as a potential prebiotic for the oral microbiome. Corresponding author: mira_ale@gva.es
ANCOMII outcome comparing the control and 6.5 mM nitrate conditions at 9h
feature	ANCOMII.pval	ANCOMII.adjpval.BH	mean.control	mean.nitrate	log2FC
Oribacterium	1.05608e-05	0.00103496	0.183198	0.105339	0.797644
Neisseria	2.38009e-05	0.00116625	5.78191	20.9982	-1.86062
Leptotrichia	4.95534e-05	0.00161874	0.28391	0.179678	0.659654
unclassified.Proteobacteria	8.82052e-05	0.00216103	0.0669322	0.209059	-1.6413
unclassified.Firmicutes	0.000135755	0.00266081	0.401421	0.255626	0.650826
Veillonella	0.000233234	0.00380948	28.055	20.4702	0.45473
unclassified.Veillonellaceae	0.00139718	0.0184879	0.56778	0.384709	0.561413
unclassified.Lactobacillales	0.00150921	0.0184879	0.614495	0.416241	0.561843
unclassified.Flavobacteriaceae	0.00175187	0.019076	0.0453461	0.0294295	0.621566
unclassified.Bacilli	0.0121828	0.11095	0.212341	0.152419	0.478007
Parvimonas	0.0141213	0.11095	0.0165118	0.00842107	0.961031
Corynebacterium	0.0160094	0.11095	0.0116725	0.00692062	0.743673
Catonella	0.0161942	0.11095	0.017669	0.0132508	0.411763
Actinomyces	0.0179029	0.11095	0.104642	0.0764463	0.45231
Aggregatibacter	0.0179342	0.11095	0.341065	0.718639	-1.07494
Peptostreptococcus	0.0181143	0.11095	0.876647	0.594636	0.559892
unclassified.Micrococcineae	0.0213581	0.116539	0.00166686	0.00416828	-1.26056
unclassified.Porphyromonadaceae	0.0218403	0.116539	0.313751	0.296002	0.0839795
Morococcus	0.0245832	0.116539	0.0955659	0.247377	-1.37098
Lachnoanaerobaculum	0.0249437	0.116539	0.0932789	0.0477572	0.963991
unclassified.Bacteroidales	0.0252096	0.116539	0.0275139	0.0359418	-0.383972
Streptococcus	0.0265713	0.116539	38.4895	31.7616	0.277179
Stomatobaculum	0.027351	0.116539	0.0635112	0.0464152	0.451371
unclassified.Leptotrichiaceae	0.0303093	0.123763	0.00808674	0.00166764	2.19551
unclassified.Prevotellaceae	0.0330158	0.129422	0.445157	0.390032	0.190665
Fusobacterium	0.0363547	0.137029	1.17507	0.37721	1.63898
Kingella	0.0583387	0.207975	0.00650538	0.0105899	-0.692443
Tannerella	0.0594214	0.207975	0.00466838	0.00208392	1.11765
Bacteroides	0.0665784	0.219508	0.000333333	0.00183457	-2.09573
Rothia	0.0676343	0.219508	0.127967	0.25431	-0.990112
Peptostreptococcaceae.incertae.sedis	0.0694361	0.219508	0.00250051	0.000333343	2.51773
unclassified.Enterobacteriaceae	0.0747774	0.221316	0.0140898	0.00425058	1.69982
Prevotella	0.0761805	0.221316	3.37166	2.78013	0.278295
Capnocytophaga	0.0767832	0.221316	0.0379272	0.0890307	-1.22834
Solobacterium	0.0829226	0.232183	0.0048337	0.00191682	1.28005
Porphyromonas	0.0908839	0.247406	1.88038	1.50766	0.318685
unclassified.Fusobacteriaceae	0.09406	0.249132	0.0344306	0.00825464	2.04394
Granulicatella	0.0978942	0.252464	1.84647	1.55662	0.246336
unclassified.Carnobacteriaceae	0.111005	0.275339	0.0355102	0.0321753	0.141753
unclassified.Peptostreptococcaceae	0.112383	0.275339	0.0015001	0.0004999	1.37863
Dialister	0.125744	0.300559	0.104598	0.0663231	0.656283
unclassified.Lachnospiraceae	0.143809	0.31455	0.0456007	0.0194335	1.2252
unclassified.Bacteroidetes	0.145115	0.31455	0.0208376	0.0156703	0.408314
unclassified.Comamonadaceae	0.146744	0.31455	0.00016667	0.00108436	-2.05131
Soonwooa	0.147379	0.31455	0.000167034	0.00100078	-1.9462
Atopobium	0.148241	0.31455	0.209713	0.157442	0.413309
Lautropia	0.150856	0.31455	0.00333784	0.00442341	-0.393395
Mogibacterium	0.158554	0.319174	0.0045003	0.00366656	0.286746
Serratia	0.159587	0.319174	0.00275089	0.0012501	1.0644
Alloprevotella	0.174245	0.34152	0.509836	0.369705	0.463525
Lactovum	0.192166	0.369259	0.00392043	0.00225352	0.766194
unclassified.Streptococcaceae	0.208142	0.392268	0.0395984	0.0345147	0.197561
Saccharibacteria.genera.incertae.sedis	0.242843	0.44903	0.00733421	0.00391717	0.88387
Clostridium.XIX	0.252481	0.449922	0.00133399	0.000166683	2.32194
unclassified.Enterococcaceae	0.252507	0.449922	0.00150025	0.000166703	2.47751
Filifactor	0.27155	0.468628	0.00450099	0.0026673	0.72828
unclassified.Bacteria	0.272569	0.468628	0.440383	0.54111	-0.297086
Treponema	0.278741	0.470062	0.00717086	0.00658686	0.120363
Butyrivibrio	0.282997	0.470062	0.00483354	0.00291622	0.705242
unclassified.Fusobacteriales	0.303267	0.495336	0.00116716	0.000250311	1.78324
unclassified.Actinomycetales	0.328393	0.520342	0.00175088	0.00375065	-1.04681
Anaeroglobus	0.336695	0.520342	0.00150162	0.000583453	1.19897
Simonsiella	0.345301	0.520342	0.0275153	0.0330861	-0.264892
Gemella	0.346721	0.520342	1.29846	1.83033	-0.495263
Eikenella	0.347281	0.520342	0.0162555	0.0188444	-0.21169
Streptobacillus	0.353943	0.520342	0.00550206	0.00166818	1.64978
unclassified.Clostridiales	0.358961	0.520342	0.0434257	0.0405812	0.0974456
Eubacterium	0.361569	0.520342	0.0582586	0.0161735	1.84081
unclassified.Root	0.366363	0.520342	0.000333347	0.000833553	-1.06419
Campylobacter	0.377784	0.528898	0.0442581	0.0786642	-0.827985
unclassified.Burkholderiales	0.420506	0.580417	0.00616755	0.00541748	0.183108
Acidovorax	0.433053	0.583131	0.000166683	0.00066672	-1.44015
unclassified.Bacillales	0.439398	0.583131	0.0148393	0.0215156	-0.532206
Rhodanobacter	0.440324	0.583131	0.000250075	0.000166677	0.362655
Mannheimia	0.456242	0.596157	0.0003333	0.000333357	-0.000178312
Selenomonas	0.486141	0.626867	0.00316808	0.00275008	0.195826
Lactobacillus	0.522743	0.665309	0.00183385	0.0020002	-0.117579
Planobacterium	0.562738	0.70703	0.000666923	0.000666733	0.000346308
Cardiobacterium	0.57821	0.717273	0.000500117	0.00033338	0.447464
Conchiformibius	0.604182	0.740122	0.0006669	0.000333353	0.788672
unclassified.Clostridia	0.647686	0.78362	0.000500043	0.0011665	-1.04686
unclassified.Gammaproteobacteria	0.699875	0.836436	0.00858577	0.00900263	-0.0674393
Mycoplasma	0.716982	0.846557	0.00100088	0.00108429	-0.103088
Pseudomonas	0.738789	0.86192	0.00641884	0.00508413	0.329089
Abiotrophia	0.820901	0.940413	0.118908	0.165258	-0.474454
Centipeda	0.833841	0.940413	0.00366731	0.00308401	0.240942
unclassified.Pasteurellaceae	0.834857	0.940413	2.18603	2.11569	0.0471856
Megasphaera	0.862899	0.960956	0.281551	0.318889	-0.179583
Haemophilus	0.888792	0.978669	8.36979	8.86189	-0.0824215
Moraxella	0.956546	1	0.00191661	0.00275062	-0.494135
Anaerovorax	1	1	0.000333407	0.000250311	0.288443
Bergeriella	1	1	0.00033336	0.000166703	0.651727
Fretibacterium	1	1	0.000167034	0.000250321	-0.361834
Peptococcus	1	1	0.00033345	0.00033366	-0.000661059
unclassified.Moraxellaceae	1	1	0.0006666	0.00100007	-0.507091
unclassified.Pseudomonadaceae	1	1	0.000416712	0.00033337	0.240945
unclassified.Ruminococcaceae	1	1	0.00016665	8.36311e-05	0.483008
unclassified.Campylobacterales	1	1	0.00116676	0.0020002	-0.718193

## Sheet: Physiological_parameters
Supplementary Spreadsheet of Rosier B.T.*, Buetas E.*, Moya-Gonzalvez E.M., Artacho A., Mira A. Nitrate as a potential prebiotic for the oral microbiome. Corresponding author: mira_ale@gva.es
Donor	Condition	Nitrate 0h (mg/ml)	Nitrite 0h (mg/ml)	Ammonium 0h (mg/ml)	pH 0h	Lactate 0h (mg/ml)	Nitrate 5h (mg/ml)	Nitrite 5h (mg/ml)	Ammonium 5h (mg/ml)	pH 5h (mg/ml)	Lactate 5h (mg/ml)	Nitrate 9h (mg/ml)	Nitrite 9h (mg/ml)	Ammonium 9h (mg/ml)	pH 9h (mg/ml)	Lactate 9h (mg/ml)
1	Control	8	8.2	148.8	6.9	704	0	0	225.6	6.16667	2640	0	0	263.2	6.46667	1384
2	Control	0	1.9	176	6.8	384	0	0	166.4	5.66667	2325.33	0	0	229.867	5.83333	1728
3	Control	0	0	115.2	7.4	648	0	0	176.533	6.86667	2240	0	0	253.6	6.65	1400
4	Control	6	2.9	177.6	7.1	592	0	0	278.933	6.33333	1770.67	0	0	408.533	6.76667	304
5	Control	0	1.5		7.3		0	0	224.8	6.43333	2296	0	0	304	6.63333	1416
6	Control	21	19.8	163.2	6.8	616	2.66667	0.933333	256	6.26667	1840	0	0	351.2	6.5	1232
7	Control	0	0	132	7.4	328	0	0	282.133	6.66667	2272	0	0	482.133	6.3	989.333
8	Control	0	0	168	7	248	0	0	482.133	6.3	429.333	0	0	849.067	6.6	0
9	Control	0	0	111.2	7.5	312	0	0	147.733	6.23333	2138.67	0	0	329.6	6.85	1228
10	Control	0	0	156	7.4	256	0	0	266.667	6.73333	1509.33	0	0	410.133	6.7	466.667
11	Control	0	0	161.6	7.4	248	0	0	250.133	6.3	1525.33	0	0	398.933	6.7	629.333
12	Control	40	0	122.4	7.2	304	0	0	270.933	6	1626.67	0	0	341.333	6.35	802.667
1	6.5 mM Nitrate	411	8.2	148.8	6.9	704	0	134.5	237.6	6.56667	2272	0	43	340.8	7.16667	1008
2	6.5 mM Nitrate	403	1.9	176	6.8	384	96.6667	78.1667	203.733	6.53333	1765.33	0	13.5	288.8	6.93333	1016
3	6.5 mM Nitrate	403	0	115.2	7.4	648	80	34.1667	207.467	7.43333	1290.67	0	0	368	7.6	677.333
4	6.5 mM Nitrate	409	2.9	177.6	7.1	592	0	0	372.267	7.36667	680	0	0	427.733	7.53333	252
5	6.5 mM Nitrate	403	1.5		7.3		66.6667	123	212.8	6.6	1524	0	0	374.4	7.43333	1264
6	6.5 mM Nitrate	424	19.8	163.2	6.8	616	68.3333	90.3333	311.2	6.8	1708	0	0.6	502.4	7.3	976
7	6.5 mM Nitrate	403	0	132	7.4	328	0	0	441.6	7.5	1536	0	0	546.133	7.55	525.333
8	6.5 mM Nitrate	403	0	168	7	248	0	37.5	622.933	6.75	245.333	0	0	851.2	6.95	0
9	6.5 mM Nitrate	403	0	111.2	7.5	312	60	137.5	133.867	6.3	1689.33	0	0	363.733	7.5	649.333
10	6.5 mM Nitrate	403	0	156	7.4	256	0	0	427.733	7.55	701.333	0	0	640	7.45	248
11	6.5 mM Nitrate	403	0	161.6	7.4	248	0	79	360.533	7.1	1330.67	0	0	488.533	7.3	514.667
12	6.5 mM Nitrate	443	0	122.4	7.2	304	0	62	307.2	6.75	1373.33	0	0	476.8	7.2	248
